# Supplementary material for: Genetic Liability to Bone Mineral Density and Functional Outcome After Ischemic Stroke
Source: Brain Behav. 2025 Nov 14;15(11):e71068. doi: 10.1002/brb3.71068 (PMC12617269; doi:10.1002/brb3.71068)
Supplement: Supplementary file 4 — Supplementary Table: brb371068‐sup‐0004‐TableS1.csv [file BRB3-15-e71068-s006.csv]

	SNP	effect_allele.exposure	other_allele.exposure	effect_allele.outcome	other_allele.outcome	beta.exposure	beta.outcome	eaf.exposure	eaf.outcome	remove	palindromic	ambiguous	id.outcome	se.outcome	pval.outcome	outcome	mr_keep.outcome	pval_origin.outcome	data_source.outcome	chr.exposure	pos.exposure	se.exposure	pval.exposure	samplesize.exposure	id.exposure	exposure	mr_keep.exposure	pval_origin.exposure	data_source.exposure	action	SNP_index	mr_keep	samplesize.outcome
1	rs10057211	C	A	C	A	0.0321447	0.0458	NA	0.1079	FALSE	FALSE	FALSE	ufGdm5	0.0763	0.5484	outcome	TRUE	reported	textfile	5	54796049	0.00353131	8.80643e-20	365403	ebi-a-GCST90014022	Bone mineral density || id:ebi-a-GCST90014022	TRUE	reported	igd	2	1	TRUE	NA
2	rs10130587	C	G	C	G	0.0574764	-0.0571	NA	0.4146	FALSE	TRUE	TRUE	ufGdm5	0.0467	0.2212	outcome	TRUE	reported	textfile	14	54419110	0.00218084	4.47713e-153	365403	ebi-a-GCST90014022	Bone mineral density || id:ebi-a-GCST90014022	TRUE	reported	igd	2	1	FALSE	NA
3	rs10192149	G	A	G	A	0.0113293	-0.0478	NA	0.5608	FALSE	FALSE	FALSE	ufGdm5	0.0465	0.3034	outcome	TRUE	reported	textfile	2	12962678	0.00206909	4.36265e-08	365403	ebi-a-GCST90014022	Bone mineral density || id:ebi-a-GCST90014022	TRUE	reported	igd	2	1	TRUE	NA
4	rs10244184	C	T	C	T	-0.0317698	-0.0194	NA	0.2607	FALSE	FALSE	FALSE	ufGdm5	0.0488	0.6909	outcome	TRUE	reported	textfile	7	27932076	0.00239252	3.07185e-40	365403	ebi-a-GCST90014022	Bone mineral density || id:ebi-a-GCST90014022	TRUE	reported	igd	2	1	TRUE	NA
5	rs10279822	A	T	A	T	0.0126683	0.007	NA	0.3816	FALSE	TRUE	TRUE	ufGdm5	0.0492	0.8873	outcome	TRUE	reported	textfile	7	25939009	0.0021716	5.42325e-09	365403	ebi-a-GCST90014022	Bone mineral density || id:ebi-a-GCST90014022	TRUE	reported	igd	2	1	FALSE	NA
6	rs10405734	T	C	T	C	-0.0137646	0.0633	NA	0.6381	FALSE	FALSE	FALSE	ufGdm5	0.0487	0.1938	outcome	TRUE	reported	textfile	19	33507007	0.00210817	6.61302e-11	365403	ebi-a-GCST90014022	Bone mineral density || id:ebi-a-GCST90014022	TRUE	reported	igd	2	1	TRUE	NA
7	rs10407062	C	T	C	T	-0.0114228	-0.0538	NA	0.473	FALSE	FALSE	FALSE	ufGdm5	0.0424	0.2046	outcome	TRUE	reported	textfile	19	57799618	0.00206356	3.10377e-08	365403	ebi-a-GCST90014022	Bone mineral density || id:ebi-a-GCST90014022	TRUE	reported	igd	2	1	TRUE	NA
8	rs1042704	A	G	A	G	-0.0273679	0.0433	NA	0.1928	FALSE	FALSE	FALSE	ufGdm5	0.0534	0.417	outcome	TRUE	reported	textfile	14	23312594	0.00249681	5.87625e-28	365403	ebi-a-GCST90014022	Bone mineral density || id:ebi-a-GCST90014022	TRUE	reported	igd	2	1	TRUE	NA
9	rs10455097	C	A	C	A	-0.0247995	0.0111	NA	0.4905	FALSE	FALSE	FALSE	ufGdm5	0.0418	0.7905	outcome	TRUE	reported	textfile	6	74493432	0.00207355	5.76235e-33	365403	ebi-a-GCST90014022	Bone mineral density || id:ebi-a-GCST90014022	TRUE	reported	igd	2	1	TRUE	NA
10	rs10459910	T	C	T	C	-0.0127874	-0.0322	NA	0.5801	FALSE	FALSE	FALSE	ufGdm5	0.0426	0.4488	outcome	TRUE	reported	textfile	17	17136891	0.00208155	8.08779e-10	365403	ebi-a-GCST90014022	Bone mineral density || id:ebi-a-GCST90014022	TRUE	reported	igd	2	1	TRUE	NA
11	rs10515269	G	C	G	C	0.0157069	0.0329	NA	0.4982	FALSE	TRUE	TRUE	ufGdm5	0.042	0.4331	outcome	TRUE	reported	textfile	5	100025698	0.00205583	2.1697e-14	365403	ebi-a-GCST90014022	Bone mineral density || id:ebi-a-GCST90014022	TRUE	reported	igd	2	1	FALSE	NA
12	rs10737748	A	G	A	G	-0.0138518	0.1404	NA	0.3366	FALSE	FALSE	FALSE	ufGdm5	0.0465	0.002553	outcome	TRUE	reported	textfile	1	119608918	0.00225904	8.69341e-10	365403	ebi-a-GCST90014022	Bone mineral density || id:ebi-a-GCST90014022	TRUE	reported	igd	2	1	TRUE	NA
13	rs10739971	A	G	A	G	0.0190948	-0.0581	NA	0.3169	FALSE	FALSE	FALSE	ufGdm5	0.0451	0.1975	outcome	TRUE	reported	textfile	9	96937680	0.00219733	3.6241e-18	365403	ebi-a-GCST90014022	Bone mineral density || id:ebi-a-GCST90014022	TRUE	reported	igd	2	1	TRUE	NA
14	rs10740042	C	T	C	T	0.0148047	0.0105	NA	0.6653	FALSE	FALSE	FALSE	ufGdm5	0.0453	0.817	outcome	TRUE	reported	textfile	10	62496586	0.00222718	2.98538e-11	365403	ebi-a-GCST90014022	Bone mineral density || id:ebi-a-GCST90014022	TRUE	reported	igd	2	1	TRUE	NA
15	rs10750766	A	C	A	C	0.0238969	-0.0202	NA	0.7062	FALSE	FALSE	FALSE	ufGdm5	0.0467	0.6654	outcome	TRUE	reported	textfile	11	65473798	0.00227769	9.42758e-26	365403	ebi-a-GCST90014022	Bone mineral density || id:ebi-a-GCST90014022	TRUE	reported	igd	2	1	TRUE	NA
16	rs10760442	A	G	A	G	0.0124491	-0.0115	NA	0.3529	FALSE	FALSE	FALSE	ufGdm5	0.0441	0.7938	outcome	TRUE	reported	textfile	9	129383900	0.0021244	4.62754e-09	365403	ebi-a-GCST90014022	Bone mineral density || id:ebi-a-GCST90014022	TRUE	reported	igd	2	1	TRUE	NA
17	rs10765567	T	A	T	A	-0.0143639	0.03	NA	0.364	FALSE	TRUE	TRUE	ufGdm5	0.0441	0.4966	outcome	TRUE	reported	textfile	11	92601909	0.00213242	1.62855e-11	365403	ebi-a-GCST90014022	Bone mineral density || id:ebi-a-GCST90014022	TRUE	reported	igd	2	1	FALSE	NA
18	rs10772807	T	G	T	G	-0.0140549	-0.0824	NA	0.3957	FALSE	FALSE	FALSE	ufGdm5	0.0434	0.0575	outcome	TRUE	reported	textfile	12	14984831	0.00211333	2.91944e-11	365403	ebi-a-GCST90014022	Bone mineral density || id:ebi-a-GCST90014022	TRUE	reported	igd	2	1	TRUE	NA
19	rs10777536	A	G	A	G	0.016624	0.0936	NA	0.4912	FALSE	FALSE	FALSE	ufGdm5	0.0422	0.02657	outcome	TRUE	reported	textfile	12	94120732	0.00206282	7.70016e-16	365403	ebi-a-GCST90014022	Bone mineral density || id:ebi-a-GCST90014022	TRUE	reported	igd	2	1	TRUE	NA
20	rs10817895	T	A	T	A	0.0158117	-0.0232	NA	0.259	FALSE	TRUE	TRUE	ufGdm5	0.0482	0.6303	outcome	TRUE	reported	textfile	9	119232509	0.00231388	8.29278e-12	365403	ebi-a-GCST90014022	Bone mineral density || id:ebi-a-GCST90014022	TRUE	reported	igd	2	1	FALSE	NA
21	rs10835060	G	T	G	T	-0.0157144	0.0831	NA	0.7895	FALSE	FALSE	FALSE	ufGdm5	0.052	0.1104	outcome	TRUE	reported	textfile	11	1488143	0.00261669	1.90796e-09	365403	ebi-a-GCST90014022	Bone mineral density || id:ebi-a-GCST90014022	TRUE	reported	igd	2	1	TRUE	NA
22	rs10842704	G	T	G	T	0.0261008	0.0812	NA	0.2453	FALSE	FALSE	FALSE	ufGdm5	0.0529	0.125	outcome	TRUE	reported	textfile	12	26462982	0.00243098	6.84227e-27	365403	ebi-a-GCST90014022	Bone mineral density || id:ebi-a-GCST90014022	TRUE	reported	igd	2	1	TRUE	NA
23	rs10871416	A	G	A	G	-0.0240769	-0.0307	NA	0.4687	FALSE	FALSE	FALSE	ufGdm5	0.0426	0.4705	outcome	TRUE	reported	textfile	16	81574224	0.00206571	2.1508e-31	365403	ebi-a-GCST90014022	Bone mineral density || id:ebi-a-GCST90014022	TRUE	reported	igd	2	1	TRUE	NA
24	rs10896413	A	G	A	G	0.0241436	-0.0232	NA	0.5041	FALSE	FALSE	FALSE	ufGdm5	0.0421	0.5819	outcome	TRUE	reported	textfile	11	68837256	0.00209254	8.49376e-31	365403	ebi-a-GCST90014022	Bone mineral density || id:ebi-a-GCST90014022	TRUE	reported	igd	2	1	TRUE	NA
25	rs10922299	T	C	T	C	0.0128634	-0.0077	NA	0.2829	FALSE	FALSE	FALSE	ufGdm5	0.0513	0.8806	outcome	TRUE	reported	textfile	1	197812165	0.0022874	1.87021e-08	365403	ebi-a-GCST90014022	Bone mineral density || id:ebi-a-GCST90014022	TRUE	reported	igd	2	1	TRUE	NA
26	rs10922476	G	A	G	A	-0.0177587	-0.0081	NA	0.5722	FALSE	FALSE	FALSE	ufGdm5	0.0467	0.863	outcome	TRUE	reported	textfile	1	89142464	0.00207424	1.11378e-17	365403	ebi-a-GCST90014022	Bone mineral density || id:ebi-a-GCST90014022	TRUE	reported	igd	2	1	TRUE	NA
27	rs10931982	C	T	C	T	0.0531632	0.0445	NA	0.7949	FALSE	FALSE	FALSE	ufGdm5	0.06	0.4586	outcome	TRUE	reported	textfile	2	202832130	0.00248046	6.60693e-102	365403	ebi-a-GCST90014022	Bone mineral density || id:ebi-a-GCST90014022	TRUE	reported	igd	2	1	TRUE	NA
28	rs10932706	T	G	T	G	0.0264904	-0.1202	NA	0.1771	FALSE	FALSE	FALSE	ufGdm5	0.0562	0.03248	outcome	TRUE	reported	textfile	2	218070793	0.00288503	4.23156e-20	365403	ebi-a-GCST90014022	Bone mineral density || id:ebi-a-GCST90014022	TRUE	reported	igd	2	1	TRUE	NA
29	rs10932726	A	G	A	G	0.0188494	-0.0712	NA	0.7862	FALSE	FALSE	FALSE	ufGdm5	0.0556	0.1997	outcome	TRUE	reported	textfile	2	218582843	0.00253383	1.01391e-13	365403	ebi-a-GCST90014022	Bone mineral density || id:ebi-a-GCST90014022	TRUE	reported	igd	2	1	TRUE	NA
30	rs10937104	T	A	T	A	0.0132809	-0.0041	NA	0.6488	FALSE	TRUE	TRUE	ufGdm5	0.0443	0.9259	outcome	TRUE	reported	textfile	3	182670993	0.00218834	1.28754e-09	365403	ebi-a-GCST90014022	Bone mineral density || id:ebi-a-GCST90014022	TRUE	reported	igd	2	1	FALSE	NA
31	rs10971921	A	G	A	G	0.0205671	0.0298	NA	0.1585	FALSE	FALSE	FALSE	ufGdm5	0.065	0.6463	outcome	TRUE	reported	textfile	9	34111002	0.0030644	1.92486e-11	365403	ebi-a-GCST90014022	Bone mineral density || id:ebi-a-GCST90014022	TRUE	reported	igd	2	1	TRUE	NA
32	rs10979250	T	C	T	C	-0.0277065	-0.0355	NA	0.2341	FALSE	FALSE	FALSE	ufGdm5	0.0497	0.4748	outcome	TRUE	reported	textfile	9	110908991	0.002462	2.22229e-29	365403	ebi-a-GCST90014022	Bone mineral density || id:ebi-a-GCST90014022	TRUE	reported	igd	2	1	TRUE	NA
33	rs10992867	A	G	A	G	0.0282459	-7e-04	NA	0.2677	FALSE	FALSE	FALSE	ufGdm5	0.0478	0.9877	outcome	TRUE	reported	textfile	9	96461013	0.00236463	6.8786e-33	365403	ebi-a-GCST90014022	Bone mineral density || id:ebi-a-GCST90014022	TRUE	reported	igd	2	1	TRUE	NA
34	rs11002989	T	C	T	C	-0.1268	-0.0212	NA	0.1191	FALSE	FALSE	FALSE	ufGdm5	0.0656	0.7462	outcome	TRUE	reported	textfile	10	54425167	0.00335057	1e-200	365403	ebi-a-GCST90014022	Bone mineral density || id:ebi-a-GCST90014022	TRUE	reported	igd	2	1	TRUE	NA
35	rs11007241	A	G	A	G	-0.014977	-0.0392	NA	0.2322	FALSE	FALSE	FALSE	ufGdm5	0.0548	0.475	outcome	TRUE	reported	textfile	10	29075122	0.00245193	1.00735e-09	365403	ebi-a-GCST90014022	Bone mineral density || id:ebi-a-GCST90014022	TRUE	reported	igd	2	1	TRUE	NA
36	rs11015909	T	C	T	C	-0.0196039	0.0031	NA	0.2303	FALSE	FALSE	FALSE	ufGdm5	0.0497	0.9496	outcome	TRUE	reported	textfile	10	27903748	0.00246939	2.04221e-15	365403	ebi-a-GCST90014022	Bone mineral density || id:ebi-a-GCST90014022	TRUE	reported	igd	2	1	TRUE	NA
37	rs11042107	T	G	T	G	-0.028545	0.0269	NA	0.1669	FALSE	FALSE	FALSE	ufGdm5	0.0564	0.6333	outcome	TRUE	reported	textfile	11	8905871	0.00278172	1.04906e-24	365403	ebi-a-GCST90014022	Bone mineral density || id:ebi-a-GCST90014022	TRUE	reported	igd	2	1	TRUE	NA
38	rs11049944	G	A	G	A	-0.0265076	-0.0182	NA	0.155	FALSE	FALSE	FALSE	ufGdm5	0.064	0.776	outcome	TRUE	reported	textfile	12	29103922	0.00283274	8.16018e-21	365403	ebi-a-GCST90014022	Bone mineral density || id:ebi-a-GCST90014022	TRUE	reported	igd	2	1	TRUE	NA
39	rs11067228	G	A	G	A	0.0148638	0.0677	NA	0.4435	FALSE	FALSE	FALSE	ufGdm5	0.0424	0.1104	outcome	TRUE	reported	textfile	12	115094260	0.00206295	5.79963e-13	365403	ebi-a-GCST90014022	Bone mineral density || id:ebi-a-GCST90014022	TRUE	reported	igd	2	1	TRUE	NA
40	rs11087726	C	T	C	T	-0.0265446	-0.0416	NA	0.6904	FALSE	FALSE	FALSE	ufGdm5	0.0466	0.3721	outcome	TRUE	reported	textfile	20	6302151	0.00222574	8.64172e-33	365403	ebi-a-GCST90014022	Bone mineral density || id:ebi-a-GCST90014022	TRUE	reported	igd	2	1	TRUE	NA
41	rs11088458	G	A	G	A	-0.0419142	0.0176	NA	0.7108	FALSE	FALSE	FALSE	ufGdm5	0.0518	0.7343	outcome	TRUE	reported	textfile	21	40350120	0.00228232	2.51768e-75	365403	ebi-a-GCST90014022	Bone mineral density || id:ebi-a-GCST90014022	TRUE	reported	igd	2	1	TRUE	NA
42	rs11123486	G	A	G	A	-0.0509671	0.0204	NA	0.7402	FALSE	FALSE	FALSE	ufGdm5	0.0476	0.6683	outcome	TRUE	reported	textfile	2	119136729	0.00232983	4.40555e-106	365403	ebi-a-GCST90014022	Bone mineral density || id:ebi-a-GCST90014022	TRUE	reported	igd	2	1	TRUE	NA
43	rs111308174	T	C	T	C	0.019489	0.0654	NA	0.2158	FALSE	FALSE	FALSE	ufGdm5	0.0512	0.2012	outcome	TRUE	reported	textfile	5	42529303	0.00249728	5.99239e-15	365403	ebi-a-GCST90014022	Bone mineral density || id:ebi-a-GCST90014022	TRUE	reported	igd	2	1	TRUE	NA
44	rs111409379	A	G	A	G	-0.0280367	0.1541	NA	0.0703	FALSE	FALSE	FALSE	ufGdm5	0.0832	0.06395	outcome	TRUE	reported	textfile	7	148939143	0.00412999	1.1324e-11	365403	ebi-a-GCST90014022	Bone mineral density || id:ebi-a-GCST90014022	TRUE	reported	igd	2	1	TRUE	NA
45	rs11142400	A	G	A	G	0.0119274	0.0258	NA	0.3402	FALSE	FALSE	FALSE	ufGdm5	0.0447	0.5643	outcome	TRUE	reported	textfile	9	73017959	0.00218427	4.74592e-08	365403	ebi-a-GCST90014022	Bone mineral density || id:ebi-a-GCST90014022	TRUE	reported	igd	2	1	TRUE	NA
46	rs111490848	T	C	T	C	0.014698	0.0263	NA	0.2736	FALSE	FALSE	FALSE	ufGdm5	0.0471	0.5772	outcome	TRUE	reported	textfile	12	3213549	0.00225835	7.60151e-11	365403	ebi-a-GCST90014022	Bone mineral density || id:ebi-a-GCST90014022	TRUE	reported	igd	2	1	TRUE	NA
47	rs11150786	T	C	T	C	-0.0222076	-0.0073	NA	0.2245	FALSE	FALSE	FALSE	ufGdm5	0.0508	0.8859	outcome	TRUE	reported	textfile	17	79397771	0.00251964	1.20948e-18	365403	ebi-a-GCST90014022	Bone mineral density || id:ebi-a-GCST90014022	TRUE	reported	igd	2	1	TRUE	NA
48	rs11175773	T	C	T	C	0.02318	-0.0321	NA	0.097	FALSE	FALSE	FALSE	ufGdm5	0.0767	0.6757	outcome	TRUE	reported	textfile	12	65861817	0.00356593	8.0094e-11	365403	ebi-a-GCST90014022	Bone mineral density || id:ebi-a-GCST90014022	TRUE	reported	igd	2	1	TRUE	NA
49	rs11175835	A	G	A	G	-0.022611	-0.013	NA	0.7211	FALSE	FALSE	FALSE	ufGdm5	0.0476	0.7844	outcome	TRUE	reported	textfile	12	65995687	0.00226998	2.25996e-23	365403	ebi-a-GCST90014022	Bone mineral density || id:ebi-a-GCST90014022	TRUE	reported	igd	2	1	TRUE	NA
50	rs11196170	A	G	A	G	-0.030089	0.005	NA	0.2267	FALSE	FALSE	FALSE	ufGdm5	0.0521	0.9237	outcome	TRUE	reported	textfile	10	114722621	0.00255487	5.12035e-32	365403	ebi-a-GCST90014022	Bone mineral density || id:ebi-a-GCST90014022	TRUE	reported	igd	2	1	TRUE	NA
51	rs111971103	G	A	G	A	0.0290655	0.0634	NA	0.0815	FALSE	FALSE	FALSE	ufGdm5	0.0811	0.4338	outcome	TRUE	reported	textfile	18	77268735	0.00368851	3.27341e-15	365403	ebi-a-GCST90014022	Bone mineral density || id:ebi-a-GCST90014022	TRUE	reported	igd	2	1	TRUE	NA
52	rs112073168	A	G	A	G	-0.0377747	0.0634	NA	0.03	FALSE	FALSE	FALSE	ufGdm5	0.1388	0.6478	outcome	TRUE	reported	textfile	12	108985976	0.00628858	1.89134e-09	365403	ebi-a-GCST90014022	Bone mineral density || id:ebi-a-GCST90014022	TRUE	reported	igd	2	1	TRUE	NA
53	rs11228240	T	C	T	C	-0.0429881	-0.097	NA	0.2736	FALSE	FALSE	FALSE	ufGdm5	0.0482	0.04417	outcome	TRUE	reported	textfile	11	68218290	0.0023033	9.77462e-78	365403	ebi-a-GCST90014022	Bone mineral density || id:ebi-a-GCST90014022	TRUE	reported	igd	2	1	TRUE	NA
54	rs112602522	A	G	A	G	0.0418506	0.138	NA	0.0472	FALSE	FALSE	FALSE	ufGdm5	0.1245	0.2677	outcome	TRUE	reported	textfile	12	49266016	0.0055018	2.8119e-14	365403	ebi-a-GCST90014022	Bone mineral density || id:ebi-a-GCST90014022	TRUE	reported	igd	2	1	TRUE	NA
55	rs1126930	C	G	C	G	0.0391804	-0.0323	NA	0.0323	FALSE	TRUE	TRUE	ufGdm5	0.1251	0.7961	outcome	TRUE	reported	textfile	12	49399132	0.00549508	1.003e-12	365403	ebi-a-GCST90014022	Bone mineral density || id:ebi-a-GCST90014022	TRUE	reported	igd	2	1	FALSE	NA
56	rs1133400	G	A	G	A	0.0278884	-0.0144	NA	0.2125	FALSE	FALSE	FALSE	ufGdm5	0.0577	0.8022	outcome	TRUE	reported	textfile	10	134459388	0.0024751	1.89714e-29	365403	ebi-a-GCST90014022	Bone mineral density || id:ebi-a-GCST90014022	TRUE	reported	igd	2	1	TRUE	NA
57	rs113693941	T	C	T	C	0.060976	0.2581	NA	0.0186	FALSE	FALSE	FALSE	ufGdm5	0.1979	0.1923	outcome	TRUE	reported	textfile	17	1995191	0.00892682	8.45279e-12	365403	ebi-a-GCST90014022	Bone mineral density || id:ebi-a-GCST90014022	TRUE	reported	igd	2	1	TRUE	NA
58	rs114658808	A	G	A	G	0.0551195	0.0134	NA	0.0392	FALSE	FALSE	FALSE	ufGdm5	0.121	0.9119	outcome	TRUE	reported	textfile	2	119423996	0.00685211	8.6836e-16	365403	ebi-a-GCST90014022	Bone mineral density || id:ebi-a-GCST90014022	TRUE	reported	igd	2	1	TRUE	NA
59	rs114690316	T	A	T	A	0.0121406	-0.0027	NA	0.4369	FALSE	TRUE	TRUE	ufGdm5	0.0431	0.9493	outcome	TRUE	reported	textfile	10	94961630	0.00209011	6.2997e-09	365403	ebi-a-GCST90014022	Bone mineral density || id:ebi-a-GCST90014022	TRUE	reported	igd	2	1	FALSE	NA
60	rs11576308	A	G	A	G	0.016108	0.0457	NA	0.5991	FALSE	FALSE	FALSE	ufGdm5	0.044	0.2996	outcome	TRUE	reported	textfile	1	103370977	0.00211979	2.98813e-14	365403	ebi-a-GCST90014022	Bone mineral density || id:ebi-a-GCST90014022	TRUE	reported	igd	2	1	TRUE	NA
61	rs115910474	G	A	G	A	0.0178762	0.0924	NA	0.8325	FALSE	FALSE	FALSE	ufGdm5	0.0624	0.1384	outcome	TRUE	reported	textfile	2	630555	0.00276096	9.50386e-11	365403	ebi-a-GCST90014022	Bone mineral density || id:ebi-a-GCST90014022	TRUE	reported	igd	2	1	TRUE	NA
62	rs1159798	C	A	C	A	-0.0625017	-0.1135	NA	0.7668	FALSE	FALSE	FALSE	ufGdm5	0.0551	0.0393	outcome	TRUE	reported	textfile	10	54412493	0.00247393	7.92501e-141	365403	ebi-a-GCST90014022	Bone mineral density || id:ebi-a-GCST90014022	TRUE	reported	igd	2	1	TRUE	NA
63	rs116228246	C	G	C	G	0.0827709	-0.0526	NA	0.0185	FALSE	TRUE	TRUE	ufGdm5	0.1892	0.7811	outcome	TRUE	reported	textfile	6	7050935	0.00698866	2.32274e-32	365403	ebi-a-GCST90014022	Bone mineral density || id:ebi-a-GCST90014022	TRUE	reported	igd	2	1	FALSE	NA
64	rs116453584	T	A	T	A	-0.0490272	-0.0366	NA	0.0201	FALSE	TRUE	TRUE	ufGdm5	0.1881	0.8457	outcome	TRUE	reported	textfile	5	54484038	0.0080566	1.16241e-09	365403	ebi-a-GCST90014022	Bone mineral density || id:ebi-a-GCST90014022	TRUE	reported	igd	2	1	FALSE	NA
65	rs11657636	T	C	T	C	0.0510252	0.0863	NA	0.7097	FALSE	FALSE	FALSE	ufGdm5	0.0468	0.06512	outcome	TRUE	reported	textfile	17	2053920	0.00223857	5.29663e-115	365403	ebi-a-GCST90014022	Bone mineral density || id:ebi-a-GCST90014022	TRUE	reported	igd	2	1	TRUE	NA
66	rs11660070	T	C	T	C	-0.0142152	0.0437	NA	0.2354	FALSE	FALSE	FALSE	ufGdm5	0.049	0.3719	outcome	TRUE	reported	textfile	18	46381212	0.0024296	4.89148e-09	365403	ebi-a-GCST90014022	Bone mineral density || id:ebi-a-GCST90014022	TRUE	reported	igd	2	1	TRUE	NA
67	rs11675489	G	A	G	A	-0.0116141	-0.0787	NA	0.4377	FALSE	FALSE	FALSE	ufGdm5	0.0432	0.06834	outcome	TRUE	reported	textfile	2	85498783	0.00207845	2.2989e-08	365403	ebi-a-GCST90014022	Bone mineral density || id:ebi-a-GCST90014022	TRUE	reported	igd	2	1	TRUE	NA
68	rs11688492	C	T	C	T	-0.0143387	0.0403	NA	0.4686	FALSE	FALSE	FALSE	ufGdm5	0.0438	0.3573	outcome	TRUE	reported	textfile	2	64865804	0.00207569	4.91813e-12	365403	ebi-a-GCST90014022	Bone mineral density || id:ebi-a-GCST90014022	TRUE	reported	igd	2	1	TRUE	NA
69	rs11696009	C	A	C	A	0.0163129	-0.0448	NA	0.3385	FALSE	FALSE	FALSE	ufGdm5	0.045	0.3195	outcome	TRUE	reported	textfile	2	72330334	0.0021875	8.82877e-14	365403	ebi-a-GCST90014022	Bone mineral density || id:ebi-a-GCST90014022	TRUE	reported	igd	2	1	TRUE	NA
70	rs11709758	C	T	C	T	-0.0183559	0.0605	NA	0.1526	FALSE	FALSE	FALSE	ufGdm5	0.0584	0.3002	outcome	TRUE	reported	textfile	3	142104427	0.00302255	1.25565e-09	365403	ebi-a-GCST90014022	Bone mineral density || id:ebi-a-GCST90014022	TRUE	reported	igd	2	1	TRUE	NA
71	rs117111740	C	T	C	T	-0.112541	0.2223	NA	0.0262	FALSE	FALSE	FALSE	ufGdm5	0.142	0.1173	outcome	TRUE	reported	textfile	11	62201239	0.0064964	3.1232e-67	365403	ebi-a-GCST90014022	Bone mineral density || id:ebi-a-GCST90014022	TRUE	reported	igd	2	1	TRUE	NA
72	rs117438986	A	G	A	G	0.037706	0.0547	NA	0.025	FALSE	FALSE	FALSE	ufGdm5	0.1462	0.7081	outcome	TRUE	reported	textfile	10	27887033	0.00688912	4.41815e-08	365403	ebi-a-GCST90014022	Bone mineral density || id:ebi-a-GCST90014022	TRUE	reported	igd	2	1	TRUE	NA
73	rs117481343	T	C	T	C	0.12566	-0.1661	NA	0.0329	FALSE	FALSE	FALSE	ufGdm5	0.1306	0.2034	outcome	TRUE	reported	textfile	12	13328208	0.0062777	3.92645e-89	365403	ebi-a-GCST90014022	Bone mineral density || id:ebi-a-GCST90014022	TRUE	reported	igd	2	1	TRUE	NA
74	rs11749489	C	G	C	G	0.0270085	-0.0741	NA	0.2713	FALSE	TRUE	TRUE	ufGdm5	0.0485	0.1268	outcome	TRUE	reported	textfile	5	80281636	0.00227939	2.17721e-32	365403	ebi-a-GCST90014022	Bone mineral density || id:ebi-a-GCST90014022	TRUE	reported	igd	2	1	FALSE	NA
75	rs11858450	T	C	T	C	0.0237084	-0.0229	NA	0.5326	FALSE	FALSE	FALSE	ufGdm5	0.0421	0.5862	outcome	TRUE	reported	textfile	15	91054223	0.00208502	5.84386e-30	365403	ebi-a-GCST90014022	Bone mineral density || id:ebi-a-GCST90014022	TRUE	reported	igd	2	1	TRUE	NA
76	rs1187415	C	G	C	G	-0.0170295	-5e-04	NA	0.6529	FALSE	TRUE	TRUE	ufGdm5	0.0454	0.9915	outcome	TRUE	reported	textfile	12	124491529	0.00217452	4.82503e-15	365403	ebi-a-GCST90014022	Bone mineral density || id:ebi-a-GCST90014022	TRUE	reported	igd	2	1	FALSE	NA
77	rs1187605	A	T	A	T	-0.0229933	-0.1504	NA	0.0698	FALSE	TRUE	TRUE	ufGdm5	0.0936	0.1081	outcome	TRUE	reported	textfile	14	95675273	0.00408273	1.78279e-08	365403	ebi-a-GCST90014022	Bone mineral density || id:ebi-a-GCST90014022	TRUE	reported	igd	2	1	FALSE	NA
78	rs11880992	A	G	A	G	-0.0171468	-0.042	NA	0.4081	FALSE	FALSE	FALSE	ufGdm5	0.0424	0.3215	outcome	TRUE	reported	textfile	19	2176403	0.00208716	2.11495e-16	365403	ebi-a-GCST90014022	Bone mineral density || id:ebi-a-GCST90014022	TRUE	reported	igd	2	1	TRUE	NA
79	rs11891679	G	C	G	C	0.046304	-0.0187	NA	0.2454	FALSE	TRUE	TRUE	ufGdm5	0.0544	0.7306	outcome	TRUE	reported	textfile	2	42275726	0.00244619	6.57506e-80	365403	ebi-a-GCST90014022	Bone mineral density || id:ebi-a-GCST90014022	TRUE	reported	igd	2	1	FALSE	NA
80	rs11915970	T	A	T	A	0.0400644	-0.004	NA	0.1286	FALSE	TRUE	TRUE	ufGdm5	0.0722	0.9561	outcome	TRUE	reported	textfile	3	56169965	0.00318666	2.98951e-36	365403	ebi-a-GCST90014022	Bone mineral density || id:ebi-a-GCST90014022	TRUE	reported	igd	2	1	FALSE	NA
81	rs11934731	A	G	A	G	-0.0330096	0.0386	NA	0.6835	FALSE	FALSE	FALSE	ufGdm5	0.0497	0.4376	outcome	TRUE	reported	textfile	4	88831249	0.00220513	1.16225e-50	365403	ebi-a-GCST90014022	Bone mineral density || id:ebi-a-GCST90014022	TRUE	reported	igd	2	1	TRUE	NA
82	rs11947360	A	G	A	G	-0.0219079	-0.0819	NA	0.1552	FALSE	FALSE	FALSE	ufGdm5	0.0589	0.1647	outcome	TRUE	reported	textfile	4	77874144	0.00285806	1.78402e-14	365403	ebi-a-GCST90014022	Bone mineral density || id:ebi-a-GCST90014022	TRUE	reported	igd	2	1	TRUE	NA
83	rs11984666	A	C	A	C	0.0215261	-0.0692	NA	0.1999	FALSE	FALSE	FALSE	ufGdm5	0.0578	0.2307	outcome	TRUE	reported	textfile	8	130730280	0.00255304	3.41036e-17	365403	ebi-a-GCST90014022	Bone mineral density || id:ebi-a-GCST90014022	TRUE	reported	igd	2	1	TRUE	NA
84	rs12043801	A	C	A	C	-0.0145168	0.0753	NA	0.2113	FALSE	FALSE	FALSE	ufGdm5	0.0573	0.1889	outcome	TRUE	reported	textfile	1	41971227	0.00263485	3.59758e-08	365403	ebi-a-GCST90014022	Bone mineral density || id:ebi-a-GCST90014022	TRUE	reported	igd	2	1	TRUE	NA
85	rs12121554	A	G	A	G	0.0236215	-0.0234	NA	0.6802	FALSE	FALSE	FALSE	ufGdm5	0.0452	0.6049	outcome	TRUE	reported	textfile	1	220031791	0.00224052	5.47772e-26	365403	ebi-a-GCST90014022	Bone mineral density || id:ebi-a-GCST90014022	TRUE	reported	igd	2	1	TRUE	NA
86	rs12127020	G	C	G	C	0.0173863	-0.0238	NA	0.1923	FALSE	TRUE	TRUE	ufGdm5	0.0596	0.6896	outcome	TRUE	reported	textfile	1	68404391	0.00264345	4.79623e-11	365403	ebi-a-GCST90014022	Bone mineral density || id:ebi-a-GCST90014022	TRUE	reported	igd	2	1	FALSE	NA
87	rs12145525	C	T	C	T	-0.0188618	-0.0699	NA	0.3363	FALSE	FALSE	FALSE	ufGdm5	0.049	0.1542	outcome	TRUE	reported	textfile	1	6711146	0.00217179	3.79053e-18	365403	ebi-a-GCST90014022	Bone mineral density || id:ebi-a-GCST90014022	TRUE	reported	igd	2	1	TRUE	NA
88	rs12208100	A	T	A	T	-0.0222552	-0.0351	NA	0.4872	FALSE	TRUE	TRUE	ufGdm5	0.0424	0.4075	outcome	TRUE	reported	textfile	6	2481688	0.00206981	5.77963e-27	365403	ebi-a-GCST90014022	Bone mineral density || id:ebi-a-GCST90014022	TRUE	reported	igd	2	1	FALSE	NA
89	rs12276167	G	T	G	T	-0.012902	0.0167	NA	0.602	FALSE	FALSE	FALSE	ufGdm5	0.0432	0.6986	outcome	TRUE	reported	textfile	11	27635571	0.00210246	8.42888e-10	365403	ebi-a-GCST90014022	Bone mineral density || id:ebi-a-GCST90014022	TRUE	reported	igd	2	1	TRUE	NA
90	rs12323717	G	A	G	A	0.0134498	-0.0186	NA	0.351	FALSE	FALSE	FALSE	ufGdm5	0.049	0.7037	outcome	TRUE	reported	textfile	14	51154362	0.00214923	3.90059e-10	365403	ebi-a-GCST90014022	Bone mineral density || id:ebi-a-GCST90014022	TRUE	reported	igd	2	1	TRUE	NA
91	rs12358555	G	A	G	A	0.0200588	0.0695	NA	0.2314	FALSE	FALSE	FALSE	ufGdm5	0.0501	0.1654	outcome	TRUE	reported	textfile	10	112279893	0.00240658	7.74997e-17	365403	ebi-a-GCST90014022	Bone mineral density || id:ebi-a-GCST90014022	TRUE	reported	igd	2	1	TRUE	NA
92	rs12443188	A	T	A	T	0.0211408	-0.0765	NA	0.2362	FALSE	TRUE	TRUE	ufGdm5	0.0558	0.1708	outcome	TRUE	reported	textfile	15	67433941	0.00244151	4.76321e-18	365403	ebi-a-GCST90014022	Bone mineral density || id:ebi-a-GCST90014022	TRUE	reported	igd	2	1	FALSE	NA
93	rs12459751	G	A	G	A	0.0963073	-0.0844	NA	0.1015	FALSE	FALSE	FALSE	ufGdm5	0.0734	0.2504	outcome	TRUE	reported	textfile	19	33538783	0.00354204	8.57038e-163	365403	ebi-a-GCST90014022	Bone mineral density || id:ebi-a-GCST90014022	TRUE	reported	igd	2	1	TRUE	NA
94	rs12485244	A	G	A	G	0.0131448	-0.0014	NA	0.4821	FALSE	FALSE	FALSE	ufGdm5	0.0426	0.9747	outcome	TRUE	reported	textfile	22	29427200	0.00207327	2.29604e-10	365403	ebi-a-GCST90014022	Bone mineral density || id:ebi-a-GCST90014022	TRUE	reported	igd	2	1	TRUE	NA
95	rs12499988	T	C	T	C	-0.014708	-0.0644	NA	0.3351	FALSE	FALSE	FALSE	ufGdm5	0.0447	0.1495	outcome	TRUE	reported	textfile	4	146781251	0.00214975	7.82528e-12	365403	ebi-a-GCST90014022	Bone mineral density || id:ebi-a-GCST90014022	TRUE	reported	igd	2	1	TRUE	NA
96	rs12534970	G	A	G	A	0.011766	0.0361	NA	0.5104	FALSE	FALSE	FALSE	ufGdm5	0.0461	0.434	outcome	TRUE	reported	textfile	7	15031507	0.00208244	1.60369e-08	365403	ebi-a-GCST90014022	Bone mineral density || id:ebi-a-GCST90014022	TRUE	reported	igd	2	1	TRUE	NA
97	rs12548827	A	T	A	T	0.0216811	0.0852	NA	0.1309	FALSE	TRUE	TRUE	ufGdm5	0.0628	0.175	outcome	TRUE	reported	textfile	8	100853723	0.0030604	1.39637e-12	365403	ebi-a-GCST90014022	Bone mineral density || id:ebi-a-GCST90014022	TRUE	reported	igd	2	1	FALSE	NA
98	rs12579593	C	G	C	G	-0.0140663	0.0461	NA	0.3418	FALSE	TRUE	TRUE	ufGdm5	0.0486	0.3429	outcome	TRUE	reported	textfile	12	131582952	0.00216171	7.66479e-11	365403	ebi-a-GCST90014022	Bone mineral density || id:ebi-a-GCST90014022	TRUE	reported	igd	2	1	FALSE	NA
99	rs12673167	G	C	G	C	0.0153238	-0.0059	NA	0.2893	FALSE	TRUE	TRUE	ufGdm5	0.0473	0.9004	outcome	TRUE	reported	textfile	7	19591565	0.00230083	2.7359e-11	365403	ebi-a-GCST90014022	Bone mineral density || id:ebi-a-GCST90014022	TRUE	reported	igd	2	1	FALSE	NA
100	rs12733821	C	G	C	G	0.017423	0.0427	NA	0.6358	FALSE	TRUE	TRUE	ufGdm5	0.0443	0.3347	outcome	TRUE	reported	textfile	1	162086691	0.00215953	7.14825e-16	365403	ebi-a-GCST90014022	Bone mineral density || id:ebi-a-GCST90014022	TRUE	reported	igd	2	1	FALSE	NA
101	rs12811702	T	G	T	G	0.0182566	-0.0815	NA	0.1253	FALSE	FALSE	FALSE	ufGdm5	0.072	0.2572	outcome	TRUE	reported	textfile	12	28662688	0.00314244	6.25893e-09	365403	ebi-a-GCST90014022	Bone mineral density || id:ebi-a-GCST90014022	TRUE	reported	igd	2	1	TRUE	NA
102	rs1286153	T	C	T	C	0.0320183	0.0138	NA	0.1826	FALSE	FALSE	FALSE	ufGdm5	0.0554	0.8029	outcome	TRUE	reported	textfile	14	91463383	0.00273133	9.75888e-32	365403	ebi-a-GCST90014022	Bone mineral density || id:ebi-a-GCST90014022	TRUE	reported	igd	2	1	TRUE	NA
103	rs12951408	C	T	C	T	-0.0129569	-0.0696	NA	0.5462	FALSE	FALSE	FALSE	ufGdm5	0.0432	0.1075	outcome	TRUE	reported	textfile	17	36913807	0.00207669	4.39805e-10	365403	ebi-a-GCST90014022	Bone mineral density || id:ebi-a-GCST90014022	TRUE	reported	igd	2	1	TRUE	NA
104	rs1298104	G	A	G	A	-0.0187494	-0.0811	NA	0.8982	FALSE	FALSE	FALSE	ufGdm5	0.0795	0.3074	outcome	TRUE	reported	textfile	16	4436445	0.00340458	3.64788e-08	365403	ebi-a-GCST90014022	Bone mineral density || id:ebi-a-GCST90014022	TRUE	reported	igd	2	1	TRUE	NA
105	rs13002567	C	T	C	T	0.0202723	0.0066	NA	0.3274	FALSE	FALSE	FALSE	ufGdm5	0.0452	0.884	outcome	TRUE	reported	textfile	2	25465720	0.00218765	1.92044e-20	365403	ebi-a-GCST90014022	Bone mineral density || id:ebi-a-GCST90014022	TRUE	reported	igd	2	1	TRUE	NA
106	rs13022378	T	C	T	C	0.0226631	0.04	NA	0.3942	FALSE	FALSE	FALSE	ufGdm5	0.043	0.3518	outcome	TRUE	reported	textfile	2	202954511	0.00211485	8.54476e-27	365403	ebi-a-GCST90014022	Bone mineral density || id:ebi-a-GCST90014022	TRUE	reported	igd	2	1	TRUE	NA
107	rs13065094	A	G	A	G	0.0221818	-0.0039	NA	0.4942	FALSE	FALSE	FALSE	ufGdm5	0.0421	0.9267	outcome	TRUE	reported	textfile	3	56280058	0.00207018	8.66762e-27	365403	ebi-a-GCST90014022	Bone mineral density || id:ebi-a-GCST90014022	TRUE	reported	igd	2	1	TRUE	NA
108	rs13070996	T	G	T	G	-0.0137031	0.0169	NA	0.2894	FALSE	FALSE	FALSE	ufGdm5	0.0505	0.7383	outcome	TRUE	reported	textfile	3	196906074	0.00228908	2.14694e-09	365403	ebi-a-GCST90014022	Bone mineral density || id:ebi-a-GCST90014022	TRUE	reported	igd	2	1	TRUE	NA
109	rs13088318	G	A	G	A	0.0165455	-0.0173	NA	0.3283	FALSE	FALSE	FALSE	ufGdm5	0.0453	0.7031	outcome	TRUE	reported	textfile	3	101242751	0.00217224	2.60076e-14	365403	ebi-a-GCST90014022	Bone mineral density || id:ebi-a-GCST90014022	TRUE	reported	igd	2	1	TRUE	NA
110	rs13108253	T	C	T	C	-0.0165382	0.0893	NA	0.3691	FALSE	FALSE	FALSE	ufGdm5	0.0432	0.03859	outcome	TRUE	reported	textfile	4	157521069	0.00214079	1.11635e-14	365403	ebi-a-GCST90014022	Bone mineral density || id:ebi-a-GCST90014022	TRUE	reported	igd	2	1	TRUE	NA
111	rs13184239	C	G	C	G	0.0273589	0.0676	NA	0.9488	FALSE	TRUE	TRUE	ufGdm5	0.106	0.5233	outcome	TRUE	reported	textfile	5	110922539	0.00497188	3.73947e-08	365403	ebi-a-GCST90014022	Bone mineral density || id:ebi-a-GCST90014022	TRUE	reported	igd	2	1	FALSE	NA
112	rs13261573	A	G	A	G	-0.0172313	-0.0954	NA	0.263	FALSE	FALSE	FALSE	ufGdm5	0.0483	0.04849	outcome	TRUE	reported	textfile	8	25248615	0.00236792	3.4135e-13	365403	ebi-a-GCST90014022	Bone mineral density || id:ebi-a-GCST90014022	TRUE	reported	igd	2	1	TRUE	NA
113	rs13264707	C	T	C	T	0.0146666	0.0161	NA	0.3843	FALSE	FALSE	FALSE	ufGdm5	0.0439	0.7132	outcome	TRUE	reported	textfile	8	129950004	0.00211678	4.24717e-12	365403	ebi-a-GCST90014022	Bone mineral density || id:ebi-a-GCST90014022	TRUE	reported	igd	2	1	TRUE	NA
114	rs13272514	A	G	A	G	-0.0145268	0.1017	NA	0.2269	FALSE	FALSE	FALSE	ufGdm5	0.0508	0.04539	outcome	TRUE	reported	textfile	8	69992336	0.00257203	1.62342e-08	365403	ebi-a-GCST90014022	Bone mineral density || id:ebi-a-GCST90014022	TRUE	reported	igd	2	1	TRUE	NA
115	rs13379119	G	C	G	C	0.0162708	-0.0068	NA	0.4613	FALSE	TRUE	TRUE	ufGdm5	0.0422	0.8714	outcome	TRUE	reported	textfile	14	63665235	0.00205678	2.55741e-15	365403	ebi-a-GCST90014022	Bone mineral density || id:ebi-a-GCST90014022	TRUE	reported	igd	2	1	FALSE	NA
116	rs13379337	A	C	A	C	0.0190144	0.0178	NA	0.489	FALSE	FALSE	FALSE	ufGdm5	0.042	0.6713	outcome	TRUE	reported	textfile	14	35224430	0.00205873	2.55859e-20	365403	ebi-a-GCST90014022	Bone mineral density || id:ebi-a-GCST90014022	TRUE	reported	igd	2	1	TRUE	NA
117	rs1344674	G	A	G	A	-0.0134903	-0.016	NA	0.4351	FALSE	FALSE	FALSE	ufGdm5	0.0427	0.7087	outcome	TRUE	reported	textfile	3	141125186	0.00206381	6.29361e-11	365403	ebi-a-GCST90014022	Bone mineral density || id:ebi-a-GCST90014022	TRUE	reported	igd	2	1	TRUE	NA
118	rs134613	G	T	G	T	-0.0417842	0.0141	NA	0.6535	FALSE	FALSE	FALSE	ufGdm5	0.0492	0.7743	outcome	TRUE	reported	textfile	22	29477384	0.00215119	4.85736e-84	365403	ebi-a-GCST90014022	Bone mineral density || id:ebi-a-GCST90014022	TRUE	reported	igd	2	1	TRUE	NA
119	rs1386625	G	A	G	A	-0.045822	-0.0105	NA	0.9157	FALSE	FALSE	FALSE	ufGdm5	0.078	0.8927	outcome	TRUE	reported	textfile	4	38361120	0.00349169	2.42661e-39	365403	ebi-a-GCST90014022	Bone mineral density || id:ebi-a-GCST90014022	TRUE	reported	igd	2	1	TRUE	NA
120	rs139260482	T	C	T	C	0.0284844	0.0267	NA	0.0447	FALSE	FALSE	FALSE	ufGdm5	0.1045	0.7981	outcome	TRUE	reported	textfile	16	67351696	0.00515129	3.21033e-08	365403	ebi-a-GCST90014022	Bone mineral density || id:ebi-a-GCST90014022	TRUE	reported	igd	2	1	TRUE	NA
121	rs139603701	G	A	G	A	-0.0981256	0.0744	NA	0.0151	FALSE	FALSE	FALSE	ufGdm5	0.1963	0.7048	outcome	TRUE	reported	textfile	1	2904634	0.00825451	1.37436e-32	365403	ebi-a-GCST90014022	Bone mineral density || id:ebi-a-GCST90014022	TRUE	reported	igd	2	1	TRUE	NA
122	rs1396190	T	C	T	C	0.0132847	-0.0549	NA	0.3018	FALSE	FALSE	FALSE	ufGdm5	0.0511	0.2824	outcome	TRUE	reported	textfile	4	175131374	0.00226439	4.44324e-09	365403	ebi-a-GCST90014022	Bone mineral density || id:ebi-a-GCST90014022	TRUE	reported	igd	2	1	TRUE	NA
123	rs1414660	T	C	T	C	0.0811371	-0.001	NA	0.1915	FALSE	FALSE	FALSE	ufGdm5	0.0598	0.9861	outcome	TRUE	reported	textfile	1	240586695	0.00261862	1e-200	365403	ebi-a-GCST90014022	Bone mineral density || id:ebi-a-GCST90014022	TRUE	reported	igd	2	1	TRUE	NA
124	rs141587050	A	G	A	G	0.0141492	0.0239	NA	0.7855	FALSE	FALSE	FALSE	ufGdm5	0.0517	0.6443	outcome	TRUE	reported	textfile	21	37992126	0.00248662	1.26935e-08	365403	ebi-a-GCST90014022	Bone mineral density || id:ebi-a-GCST90014022	TRUE	reported	igd	2	1	TRUE	NA
125	rs141795717	A	G	A	G	0.231445	0.0088	NA	0.0192	FALSE	FALSE	FALSE	ufGdm5	0.19	0.9631	outcome	TRUE	reported	textfile	2	119539208	0.00811349	5.5847e-179	365403	ebi-a-GCST90014022	Bone mineral density || id:ebi-a-GCST90014022	TRUE	reported	igd	2	1	TRUE	NA
126	rs1441375	C	T	C	T	-0.0128922	0.0194	NA	0.6472	FALSE	FALSE	FALSE	ufGdm5	0.0442	0.6602	outcome	TRUE	reported	textfile	5	112041594	0.00214319	1.79416e-09	365403	ebi-a-GCST90014022	Bone mineral density || id:ebi-a-GCST90014022	TRUE	reported	igd	2	1	TRUE	NA
127	rs1461930	T	C	T	C	0.0292606	0.047	NA	0.2317	FALSE	FALSE	FALSE	ufGdm5	0.0494	0.3417	outcome	TRUE	reported	textfile	16	51719647	0.0024526	8.21297e-33	365403	ebi-a-GCST90014022	Bone mineral density || id:ebi-a-GCST90014022	TRUE	reported	igd	2	1	TRUE	NA
128	rs1463598	T	C	T	C	0.0159229	-0.0209	NA	0.3999	FALSE	FALSE	FALSE	ufGdm5	0.044	0.6346	outcome	TRUE	reported	textfile	10	81139134	0.00214842	1.2494e-13	365403	ebi-a-GCST90014022	Bone mineral density || id:ebi-a-GCST90014022	TRUE	reported	igd	2	1	TRUE	NA
129	rs1473070	T	C	T	C	-0.0145533	-0.0346	NA	0.7278	FALSE	FALSE	FALSE	ufGdm5	0.0465	0.4565	outcome	TRUE	reported	textfile	4	184192037	0.00233698	4.74231e-10	365403	ebi-a-GCST90014022	Bone mineral density || id:ebi-a-GCST90014022	TRUE	reported	igd	2	1	TRUE	NA
130	rs1502201	A	G	A	G	-0.0164258	-0.0308	NA	0.7314	FALSE	FALSE	FALSE	ufGdm5	0.0484	0.5245	outcome	TRUE	reported	textfile	6	55265497	0.00238707	5.93608e-12	365403	ebi-a-GCST90014022	Bone mineral density || id:ebi-a-GCST90014022	TRUE	reported	igd	2	1	TRUE	NA
131	rs150445982	T	C	T	C	0.0830157	-0.0647	NA	0.0236	FALSE	FALSE	FALSE	ufGdm5	0.1667	0.6982	outcome	TRUE	reported	textfile	6	55676621	0.00716921	5.23721e-31	365403	ebi-a-GCST90014022	Bone mineral density || id:ebi-a-GCST90014022	TRUE	reported	igd	2	1	TRUE	NA
132	rs1548607	G	A	G	A	-0.0185277	-0.0946	NA	0.3243	FALSE	FALSE	FALSE	ufGdm5	0.0456	0.038	outcome	TRUE	reported	textfile	7	50901491	0.00221465	5.96348e-17	365403	ebi-a-GCST90014022	Bone mineral density || id:ebi-a-GCST90014022	TRUE	reported	igd	2	1	TRUE	NA
133	rs1550270	C	T	C	T	0.0151591	0.0293	NA	0.2997	FALSE	FALSE	FALSE	ufGdm5	0.0459	0.5234	outcome	TRUE	reported	textfile	4	166261800	0.00224635	1.49589e-11	365403	ebi-a-GCST90014022	Bone mineral density || id:ebi-a-GCST90014022	TRUE	reported	igd	2	1	TRUE	NA
134	rs159408	T	A	T	A	-0.0151263	-0.0175	NA	0.38	FALSE	TRUE	TRUE	ufGdm5	0.0436	0.6883	outcome	TRUE	reported	textfile	6	133702841	0.00211033	7.62606e-13	365403	ebi-a-GCST90014022	Bone mineral density || id:ebi-a-GCST90014022	TRUE	reported	igd	2	1	FALSE	NA
135	rs1649059	C	T	C	T	-0.017993	-0.027	NA	0.5202	FALSE	FALSE	FALSE	ufGdm5	0.0426	0.5257	outcome	TRUE	reported	textfile	10	60312599	0.00206699	3.17761e-18	365403	ebi-a-GCST90014022	Bone mineral density || id:ebi-a-GCST90014022	TRUE	reported	igd	2	1	TRUE	NA
136	rs1666658	C	T	C	T	0.0142009	-0.0078	NA	0.4081	FALSE	FALSE	FALSE	ufGdm5	0.0433	0.8569	outcome	TRUE	reported	textfile	11	121801129	0.00210937	1.67032e-11	365403	ebi-a-GCST90014022	Bone mineral density || id:ebi-a-GCST90014022	TRUE	reported	igd	2	1	TRUE	NA
137	rs16878921	A	G	A	G	0.0350264	0.0323	NA	0.1059	FALSE	FALSE	FALSE	ufGdm5	0.0708	0.648	outcome	TRUE	reported	textfile	5	50778798	0.00347464	6.73442e-24	365403	ebi-a-GCST90014022	Bone mineral density || id:ebi-a-GCST90014022	TRUE	reported	igd	2	1	TRUE	NA
138	rs16891104	C	T	C	T	-0.0165262	0.0116	NA	0.2121	FALSE	FALSE	FALSE	ufGdm5	0.0522	0.8238	outcome	TRUE	reported	textfile	4	14860842	0.00259025	1.76905e-10	365403	ebi-a-GCST90014022	Bone mineral density || id:ebi-a-GCST90014022	TRUE	reported	igd	2	1	TRUE	NA
139	rs1706708	A	G	A	G	-0.0277425	0.0509	NA	0.3089	FALSE	FALSE	FALSE	ufGdm5	0.0455	0.2631	outcome	TRUE	reported	textfile	15	70552313	0.0021874	7.36207e-37	365403	ebi-a-GCST90014022	Bone mineral density || id:ebi-a-GCST90014022	TRUE	reported	igd	2	1	TRUE	NA
140	rs170986	A	C	A	C	0.0209949	-0.0135	NA	0.1689	FALSE	FALSE	FALSE	ufGdm5	0.0587	0.8186	outcome	TRUE	reported	textfile	20	6760431	0.00276139	2.89268e-14	365403	ebi-a-GCST90014022	Bone mineral density || id:ebi-a-GCST90014022	TRUE	reported	igd	2	1	TRUE	NA
141	rs17143281	T	C	T	C	0.136848	0.1555	NA	0.0453	FALSE	FALSE	FALSE	ufGdm5	0.1081	0.1504	outcome	TRUE	reported	textfile	7	120965352	0.00474488	6.53131e-183	365403	ebi-a-GCST90014022	Bone mineral density || id:ebi-a-GCST90014022	TRUE	reported	igd	2	1	TRUE	NA
142	rs17173698	A	G	A	G	0.0460215	0.0156	NA	0.0236	FALSE	FALSE	FALSE	ufGdm5	0.148	0.9162	outcome	TRUE	reported	textfile	10	89468953	0.00652922	1.80801e-12	365403	ebi-a-GCST90014022	Bone mineral density || id:ebi-a-GCST90014022	TRUE	reported	igd	2	1	TRUE	NA
143	rs17265513	C	T	C	T	-0.0334788	0.0552	NA	0.2044	FALSE	FALSE	FALSE	ufGdm5	0.0526	0.294	outcome	TRUE	reported	textfile	20	39832628	0.00256521	6.2647e-39	365403	ebi-a-GCST90014022	Bone mineral density || id:ebi-a-GCST90014022	TRUE	reported	igd	2	1	TRUE	NA
144	rs1727311	G	T	G	T	0.0203276	0.0391	NA	0.8114	FALSE	FALSE	FALSE	ufGdm5	0.0591	0.5088	outcome	TRUE	reported	textfile	12	123660716	0.00260449	5.95799e-15	365403	ebi-a-GCST90014022	Bone mineral density || id:ebi-a-GCST90014022	TRUE	reported	igd	2	1	TRUE	NA
145	rs17407658	G	A	G	A	0.0148422	0.0119	NA	0.496	FALSE	FALSE	FALSE	ufGdm5	0.0419	0.7765	outcome	TRUE	reported	textfile	2	145703652	0.00206969	7.43361e-13	365403	ebi-a-GCST90014022	Bone mineral density || id:ebi-a-GCST90014022	TRUE	reported	igd	2	1	TRUE	NA
146	rs17429745	T	G	T	G	0.0170482	0.0198	NA	0.3343	FALSE	FALSE	FALSE	ufGdm5	0.0491	0.6864	outcome	TRUE	reported	textfile	4	106038169	0.00223315	2.27353e-14	365403	ebi-a-GCST90014022	Bone mineral density || id:ebi-a-GCST90014022	TRUE	reported	igd	2	1	TRUE	NA
147	rs174598	A	G	A	G	0.0140767	0.0613	NA	0.2973	FALSE	FALSE	FALSE	ufGdm5	0.047	0.1922	outcome	TRUE	reported	textfile	11	61621194	0.00220013	1.57286e-10	365403	ebi-a-GCST90014022	Bone mineral density || id:ebi-a-GCST90014022	TRUE	reported	igd	2	1	TRUE	NA
148	rs17507577	A	G	A	G	0.0597032	-0.1311	NA	0.0828	FALSE	FALSE	FALSE	ufGdm5	0.0791	0.09741	outcome	TRUE	reported	textfile	11	15243059	0.00394133	7.81268e-52	365403	ebi-a-GCST90014022	Bone mineral density || id:ebi-a-GCST90014022	TRUE	reported	igd	2	1	TRUE	NA
149	rs17679410	G	A	G	A	0.0224306	-0.054	NA	0.2485	FALSE	FALSE	FALSE	ufGdm5	0.0497	0.2768	outcome	TRUE	reported	textfile	8	96700543	0.00246262	8.35795e-20	365403	ebi-a-GCST90014022	Bone mineral density || id:ebi-a-GCST90014022	TRUE	reported	igd	2	1	TRUE	NA
150	rs17680862	C	G	C	G	-0.0729622	-0.0029	NA	0.0409	FALSE	TRUE	TRUE	ufGdm5	0.1199	0.9806	outcome	TRUE	reported	textfile	16	67322118	0.00637007	2.2475e-30	365403	ebi-a-GCST90014022	Bone mineral density || id:ebi-a-GCST90014022	TRUE	reported	igd	2	1	FALSE	NA
151	rs17731	A	G	A	G	-0.0163885	0.012	NA	0.3612	FALSE	FALSE	FALSE	ufGdm5	0.0442	0.7857	outcome	TRUE	reported	textfile	10	3821561	0.00213076	1.45546e-14	365403	ebi-a-GCST90014022	Bone mineral density || id:ebi-a-GCST90014022	TRUE	reported	igd	2	1	TRUE	NA
152	rs17796692	G	C	G	C	-0.0176642	-0.0771	NA	0.3062	FALSE	TRUE	TRUE	ufGdm5	0.0504	0.1262	outcome	TRUE	reported	textfile	16	23095303	0.00223775	2.93292e-15	365403	ebi-a-GCST90014022	Bone mineral density || id:ebi-a-GCST90014022	TRUE	reported	igd	2	1	FALSE	NA
153	rs1797877	C	T	C	T	0.0201427	0.0564	NA	0.8946	FALSE	FALSE	FALSE	ufGdm5	0.0787	0.4735	outcome	TRUE	reported	textfile	3	12485437	0.00343749	4.63703e-09	365403	ebi-a-GCST90014022	Bone mineral density || id:ebi-a-GCST90014022	TRUE	reported	igd	2	1	TRUE	NA
154	rs1802074	T	C	T	C	0.0432995	0.0262	NA	0.2002	FALSE	FALSE	FALSE	ufGdm5	0.0529	0.6198	outcome	TRUE	reported	textfile	7	37947103	0.00256709	7.84874e-64	365403	ebi-a-GCST90014022	Bone mineral density || id:ebi-a-GCST90014022	TRUE	reported	igd	2	1	TRUE	NA
155	rs1805097	T	C	T	C	-0.0191999	0.0581	NA	0.34	FALSE	FALSE	FALSE	ufGdm5	0.048	0.2266	outcome	TRUE	reported	textfile	13	110435231	0.00218239	1.39701e-18	365403	ebi-a-GCST90014022	Bone mineral density || id:ebi-a-GCST90014022	TRUE	reported	igd	2	1	TRUE	NA
156	rs183084030	A	T	A	T	0.0331589	-0.1095	NA	0.0332	FALSE	TRUE	TRUE	ufGdm5	0.1456	0.452	outcome	TRUE	reported	textfile	11	57603836	0.00540756	8.681e-10	365403	ebi-a-GCST90014022	Bone mineral density || id:ebi-a-GCST90014022	TRUE	reported	igd	2	1	FALSE	NA
157	rs1834554	C	G	C	G	-0.0230456	0.0569	NA	0.1686	FALSE	TRUE	TRUE	ufGdm5	0.0594	0.338	outcome	TRUE	reported	textfile	11	60007573	0.00272674	2.87078e-17	365403	ebi-a-GCST90014022	Bone mineral density || id:ebi-a-GCST90014022	TRUE	reported	igd	2	1	FALSE	NA
158	rs187449369	A	C	A	C	0.0137036	0.0059	NA	0.2377	FALSE	FALSE	FALSE	ufGdm5	0.0508	0.9072	outcome	TRUE	reported	textfile	20	32077916	0.00234269	4.93038e-09	365403	ebi-a-GCST90014022	Bone mineral density || id:ebi-a-GCST90014022	TRUE	reported	igd	2	1	TRUE	NA
159	rs1881706	G	A	G	A	0.0177176	0.0437	NA	0.716	FALSE	FALSE	FALSE	ufGdm5	0.047	0.3532	outcome	TRUE	reported	textfile	3	25550452	0.00224474	2.95121e-15	365403	ebi-a-GCST90014022	Bone mineral density || id:ebi-a-GCST90014022	TRUE	reported	igd	2	1	TRUE	NA
160	rs190038209	T	C	T	C	-0.0381591	0.1767	NA	0.0238	FALSE	FALSE	FALSE	ufGdm5	0.1642	0.2819	outcome	TRUE	reported	textfile	6	152221181	0.00666129	1.01335e-08	365403	ebi-a-GCST90014022	Bone mineral density || id:ebi-a-GCST90014022	TRUE	reported	igd	2	1	TRUE	NA
161	rs1907310	A	G	A	G	-0.0169715	-0.0033	NA	0.8154	FALSE	FALSE	FALSE	ufGdm5	0.0544	0.9512	outcome	TRUE	reported	textfile	10	78299227	0.002768	8.71505e-10	365403	ebi-a-GCST90014022	Bone mineral density || id:ebi-a-GCST90014022	TRUE	reported	igd	2	1	TRUE	NA
162	rs1912617	T	G	T	G	0.0159392	-0.0961	NA	0.2496	FALSE	FALSE	FALSE	ufGdm5	0.0512	0.06063	outcome	TRUE	reported	textfile	10	54459349	0.00239684	2.92954e-11	365403	ebi-a-GCST90014022	Bone mineral density || id:ebi-a-GCST90014022	TRUE	reported	igd	2	1	TRUE	NA
163	rs1977576	C	T	C	T	0.024174	-0.0136	NA	0.3724	FALSE	FALSE	FALSE	ufGdm5	0.0439	0.7559	outcome	TRUE	reported	textfile	6	131306472	0.00213376	9.3994e-30	365403	ebi-a-GCST90014022	Bone mineral density || id:ebi-a-GCST90014022	TRUE	reported	igd	2	1	TRUE	NA
164	rs1991770	T	C	T	C	0.0129905	0.042	NA	0.6734	FALSE	FALSE	FALSE	ufGdm5	0.049	0.3912	outcome	TRUE	reported	textfile	7	42534777	0.00224063	6.72264e-09	365403	ebi-a-GCST90014022	Bone mineral density || id:ebi-a-GCST90014022	TRUE	reported	igd	2	1	TRUE	NA
165	rs1999536	C	G	C	G	0.018802	0.0378	NA	0.5634	FALSE	TRUE	TRUE	ufGdm5	0.0432	0.3821	outcome	TRUE	reported	textfile	20	45581777	0.00207787	1.4471e-19	365403	ebi-a-GCST90014022	Bone mineral density || id:ebi-a-GCST90014022	TRUE	reported	igd	2	1	FALSE	NA
166	rs2001507	A	G	A	G	-0.0173388	-0.0569	NA	0.1353	FALSE	FALSE	FALSE	ufGdm5	0.068	0.4026	outcome	TRUE	reported	textfile	12	124652098	0.00302554	9.99517e-09	365403	ebi-a-GCST90014022	Bone mineral density || id:ebi-a-GCST90014022	TRUE	reported	igd	2	1	TRUE	NA
167	rs2029999	T	C	T	C	0.0142487	-0.0605	NA	0.7028	FALSE	FALSE	FALSE	ufGdm5	0.0469	0.197	outcome	TRUE	reported	textfile	2	238218583	0.00224719	2.28728e-10	365403	ebi-a-GCST90014022	Bone mineral density || id:ebi-a-GCST90014022	TRUE	reported	igd	2	1	TRUE	NA
168	rs2034282	C	T	C	T	0.0124264	0.0877	NA	0.3837	FALSE	FALSE	FALSE	ufGdm5	0.0475	0.06484	outcome	TRUE	reported	textfile	2	176733910	0.00212224	4.76047e-09	365403	ebi-a-GCST90014022	Bone mineral density || id:ebi-a-GCST90014022	TRUE	reported	igd	2	1	TRUE	NA
169	rs206432	T	G	T	G	0.0130039	0.033	NA	0.5071	FALSE	FALSE	FALSE	ufGdm5	0.0427	0.4396	outcome	TRUE	reported	textfile	18	10356076	0.00205282	2.37865e-10	365403	ebi-a-GCST90014022	Bone mineral density || id:ebi-a-GCST90014022	TRUE	reported	igd	2	1	TRUE	NA
170	rs2069035	C	T	C	T	0.0215918	-0.066	NA	0.3297	FALSE	FALSE	FALSE	ufGdm5	0.0456	0.1474	outcome	TRUE	reported	textfile	2	160020510	0.00217734	3.52533e-23	365403	ebi-a-GCST90014022	Bone mineral density || id:ebi-a-GCST90014022	TRUE	reported	igd	2	1	TRUE	NA
171	rs2075571	T	C	T	C	-0.0128392	-0.0451	NA	0.431	FALSE	FALSE	FALSE	ufGdm5	0.0469	0.3372	outcome	TRUE	reported	textfile	1	155174106	0.00208336	7.14941e-10	365403	ebi-a-GCST90014022	Bone mineral density || id:ebi-a-GCST90014022	TRUE	reported	igd	2	1	TRUE	NA
172	rs2111125	C	T	C	T	-0.0232462	-0.0492	NA	0.63	FALSE	FALSE	FALSE	ufGdm5	0.0474	0.2996	outcome	TRUE	reported	textfile	16	51165891	0.00215108	3.19742e-27	365403	ebi-a-GCST90014022	Bone mineral density || id:ebi-a-GCST90014022	TRUE	reported	igd	2	1	TRUE	NA
173	rs2121051	A	G	A	G	-0.0149411	-0.025	NA	0.6431	FALSE	FALSE	FALSE	ufGdm5	0.0438	0.568	outcome	TRUE	reported	textfile	1	67017177	0.00214866	3.55877e-12	365403	ebi-a-GCST90014022	Bone mineral density || id:ebi-a-GCST90014022	TRUE	reported	igd	2	1	TRUE	NA
174	rs212417	A	G	A	G	-0.0287194	-0.0012	NA	0.6554	FALSE	FALSE	FALSE	ufGdm5	0.0441	0.9783	outcome	TRUE	reported	textfile	7	105494963	0.00222177	3.19595e-38	365403	ebi-a-GCST90014022	Bone mineral density || id:ebi-a-GCST90014022	TRUE	reported	igd	2	1	TRUE	NA
175	rs215224	C	T	C	T	0.0256977	0.1079	NA	0.3912	FALSE	FALSE	FALSE	ufGdm5	0.0433	0.01264	outcome	TRUE	reported	textfile	12	590449	0.00210384	2.59478e-34	365403	ebi-a-GCST90014022	Bone mineral density || id:ebi-a-GCST90014022	TRUE	reported	igd	2	1	TRUE	NA
176	rs2224567	G	A	G	A	0.0249846	0.0559	NA	0.4923	FALSE	FALSE	FALSE	ufGdm5	0.042	0.1832	outcome	TRUE	reported	textfile	1	172295812	0.00212183	5.25291e-32	365403	ebi-a-GCST90014022	Bone mineral density || id:ebi-a-GCST90014022	TRUE	reported	igd	2	1	TRUE	NA
177	rs2225423	T	C	T	C	-0.0180919	0.0529	NA	0.3963	FALSE	FALSE	FALSE	ufGdm5	0.0434	0.2235	outcome	TRUE	reported	textfile	21	36990673	0.00208374	3.87436e-18	365403	ebi-a-GCST90014022	Bone mineral density || id:ebi-a-GCST90014022	TRUE	reported	igd	2	1	TRUE	NA
178	rs2227607	A	C	A	C	-0.0196855	-0.147	NA	0.1149	FALSE	FALSE	FALSE	ufGdm5	0.0679	0.03031	outcome	TRUE	reported	textfile	1	173880752	0.00328734	2.12065e-09	365403	ebi-a-GCST90014022	Bone mineral density || id:ebi-a-GCST90014022	TRUE	reported	igd	2	1	TRUE	NA
179	rs2236407	G	A	G	A	-0.0273385	0.178	NA	0.3602	FALSE	FALSE	FALSE	ufGdm5	0.0444	6.11e-05	outcome	TRUE	reported	textfile	9	98237796	0.00213938	2.15576e-37	365403	ebi-a-GCST90014022	Bone mineral density || id:ebi-a-GCST90014022	TRUE	reported	igd	2	1	TRUE	NA
180	rs2300478	G	T	G	T	0.0154539	0.0322	NA	0.2415	FALSE	FALSE	FALSE	ufGdm5	0.0546	0.5556	outcome	TRUE	reported	textfile	2	66781453	0.00238012	8.41977e-11	365403	ebi-a-GCST90014022	Bone mineral density || id:ebi-a-GCST90014022	TRUE	reported	igd	2	1	TRUE	NA
181	rs2303931	A	C	A	C	-0.0179027	0.0486	NA	0.2686	FALSE	FALSE	FALSE	ufGdm5	0.0481	0.313	outcome	TRUE	reported	textfile	7	150761880	0.0023891	6.70502e-14	365403	ebi-a-GCST90014022	Bone mineral density || id:ebi-a-GCST90014022	TRUE	reported	igd	2	1	TRUE	NA
182	rs2304234	C	T	C	T	0.013534	-0.1336	NA	0.4133	FALSE	FALSE	FALSE	ufGdm5	0.0434	0.002072	outcome	TRUE	reported	textfile	19	41748753	0.00208759	8.98669e-11	365403	ebi-a-GCST90014022	Bone mineral density || id:ebi-a-GCST90014022	TRUE	reported	igd	2	1	TRUE	NA
183	rs2326385	A	T	A	T	0.0174876	0.0369	NA	0.774	FALSE	TRUE	TRUE	ufGdm5	0.0533	0.4883	outcome	TRUE	reported	textfile	6	126545036	0.00253312	5.07107e-12	365403	ebi-a-GCST90014022	Bone mineral density || id:ebi-a-GCST90014022	TRUE	reported	igd	2	1	FALSE	NA
184	rs2337106	G	C	G	C	0.018451	-0.0132	NA	0.5242	FALSE	TRUE	TRUE	ufGdm5	0.0426	0.7572	outcome	TRUE	reported	textfile	18	46460903	0.00206185	3.59501e-19	365403	ebi-a-GCST90014022	Bone mineral density || id:ebi-a-GCST90014022	TRUE	reported	igd	2	1	FALSE	NA
185	rs2346553	C	A	C	A	-0.0151646	0.0345	NA	0.3244	FALSE	FALSE	FALSE	ufGdm5	0.0502	0.491	outcome	TRUE	reported	textfile	2	153605828	0.00267867	1.50287e-08	365403	ebi-a-GCST90014022	Bone mineral density || id:ebi-a-GCST90014022	TRUE	reported	igd	2	1	TRUE	NA
186	rs2382801	A	C	A	C	0.0175849	-0.034	NA	0.4487	FALSE	FALSE	FALSE	ufGdm5	0.0427	0.4258	outcome	TRUE	reported	textfile	9	16515741	0.00207108	2.05447e-17	365403	ebi-a-GCST90014022	Bone mineral density || id:ebi-a-GCST90014022	TRUE	reported	igd	2	1	TRUE	NA
187	rs2388792	G	A	G	A	0.0148294	0.0486	NA	0.5123	FALSE	FALSE	FALSE	ufGdm5	0.0424	0.2521	outcome	TRUE	reported	textfile	10	3629849	0.00207679	9.29608e-13	365403	ebi-a-GCST90014022	Bone mineral density || id:ebi-a-GCST90014022	TRUE	reported	igd	2	1	TRUE	NA
188	rs2414098	C	T	C	T	0.0324844	-0.0466	NA	0.6182	FALSE	FALSE	FALSE	ufGdm5	0.0434	0.2823	outcome	TRUE	reported	textfile	15	51537806	0.00211599	3.44033e-53	365403	ebi-a-GCST90014022	Bone mineral density || id:ebi-a-GCST90014022	TRUE	reported	igd	2	1	TRUE	NA
189	rs2442599	A	G	A	G	0.0144149	-0.0157	NA	0.7301	FALSE	FALSE	FALSE	ufGdm5	0.0477	0.7425	outcome	TRUE	reported	textfile	8	6394151	0.00230901	4.29616e-10	365403	ebi-a-GCST90014022	Bone mineral density || id:ebi-a-GCST90014022	TRUE	reported	igd	2	1	TRUE	NA
190	rs2491105	C	T	C	T	0.021765	-0.0576	NA	0.2378	FALSE	FALSE	FALSE	ufGdm5	0.051	0.2582	outcome	TRUE	reported	textfile	9	130320283	0.00244057	4.74788e-19	365403	ebi-a-GCST90014022	Bone mineral density || id:ebi-a-GCST90014022	TRUE	reported	igd	2	1	TRUE	NA
191	rs2509354	C	T	C	T	-0.0195109	0.017	NA	0.4275	FALSE	FALSE	FALSE	ufGdm5	0.0424	0.6882	outcome	TRUE	reported	textfile	11	115493894	0.0020765	5.6637e-21	365403	ebi-a-GCST90014022	Bone mineral density || id:ebi-a-GCST90014022	TRUE	reported	igd	2	1	TRUE	NA
192	rs2531992	G	A	G	A	0.0271204	-0.0376	NA	0.8431	FALSE	FALSE	FALSE	ufGdm5	0.0585	0.5207	outcome	TRUE	reported	textfile	16	4021734	0.00284606	1.58635e-21	365403	ebi-a-GCST90014022	Bone mineral density || id:ebi-a-GCST90014022	TRUE	reported	igd	2	1	TRUE	NA
193	rs2542710	G	A	G	A	-0.0282163	-0.0197	NA	0.4764	FALSE	FALSE	FALSE	ufGdm5	0.0422	0.6405	outcome	TRUE	reported	textfile	5	39382261	0.00206048	1.10179e-42	365403	ebi-a-GCST90014022	Bone mineral density || id:ebi-a-GCST90014022	TRUE	reported	igd	2	1	TRUE	NA
194	rs2566752	C	T	C	T	0.0337533	0.0283	NA	0.3723	FALSE	FALSE	FALSE	ufGdm5	0.0446	0.526	outcome	TRUE	reported	textfile	1	68656697	0.00213641	3.15791e-56	365403	ebi-a-GCST90014022	Bone mineral density || id:ebi-a-GCST90014022	TRUE	reported	igd	2	1	TRUE	NA
195	rs2566774	C	T	C	T	-0.0354609	-0.0032	NA	0.802	FALSE	FALSE	FALSE	ufGdm5	0.0536	0.9528	outcome	TRUE	reported	textfile	1	68694877	0.00264431	5.26502e-41	365403	ebi-a-GCST90014022	Bone mineral density || id:ebi-a-GCST90014022	TRUE	reported	igd	2	1	TRUE	NA
196	rs2581260	A	T	A	T	0.0217359	-0.0394	NA	0.1754	FALSE	TRUE	TRUE	ufGdm5	0.0589	0.5041	outcome	TRUE	reported	textfile	8	77493526	0.00285358	2.59537e-14	365403	ebi-a-GCST90014022	Bone mineral density || id:ebi-a-GCST90014022	TRUE	reported	igd	2	1	FALSE	NA
197	rs2607748	C	T	C	T	0.0122865	0.0212	NA	0.4137	FALSE	FALSE	FALSE	ufGdm5	0.0429	0.6208	outcome	TRUE	reported	textfile	3	14158725	0.00207042	2.9506e-09	365403	ebi-a-GCST90014022	Bone mineral density || id:ebi-a-GCST90014022	TRUE	reported	igd	2	1	TRUE	NA
198	rs2624847	T	G	T	G	-0.0243073	-0.0015	NA	0.7541	FALSE	FALSE	FALSE	ufGdm5	0.0489	0.9762	outcome	TRUE	reported	textfile	3	50174197	0.00234514	3.57849e-25	365403	ebi-a-GCST90014022	Bone mineral density || id:ebi-a-GCST90014022	TRUE	reported	igd	2	1	TRUE	NA
199	rs2627696	C	T	C	T	0.0186917	0.0149	NA	0.5224	FALSE	FALSE	FALSE	ufGdm5	0.0465	0.7484	outcome	TRUE	reported	textfile	4	88567295	0.00206098	1.19784e-19	365403	ebi-a-GCST90014022	Bone mineral density || id:ebi-a-GCST90014022	TRUE	reported	igd	2	1	TRUE	NA
200	rs2632412	T	G	T	G	0.0172363	0.0163	NA	0.5828	FALSE	FALSE	FALSE	ufGdm5	0.0429	0.7037	outcome	TRUE	reported	textfile	4	95149319	0.0020918	1.72266e-16	365403	ebi-a-GCST90014022	Bone mineral density || id:ebi-a-GCST90014022	TRUE	reported	igd	2	1	TRUE	NA
201	rs2633839	A	T	A	T	-0.0134566	-0.0093	NA	0.3023	FALSE	TRUE	TRUE	ufGdm5	0.0459	0.8401	outcome	TRUE	reported	textfile	3	4506115	0.00223648	1.77828e-09	365403	ebi-a-GCST90014022	Bone mineral density || id:ebi-a-GCST90014022	TRUE	reported	igd	2	1	FALSE	NA
202	rs2637318	A	G	A	G	0.0282696	0.0592	NA	0.9135	FALSE	FALSE	FALSE	ufGdm5	0.0765	0.4395	outcome	TRUE	reported	textfile	10	27996863	0.00384202	1.86681e-13	365403	ebi-a-GCST90014022	Bone mineral density || id:ebi-a-GCST90014022	TRUE	reported	igd	2	1	TRUE	NA
203	rs2663349	G	A	G	A	-0.0293481	0.0305	NA	0.3358	FALSE	FALSE	FALSE	ufGdm5	0.0476	0.5208	outcome	TRUE	reported	textfile	17	925304	0.00224218	3.80277e-39	365403	ebi-a-GCST90014022	Bone mineral density || id:ebi-a-GCST90014022	TRUE	reported	igd	2	1	TRUE	NA
204	rs2675952	A	T	A	T	0.0200381	-0.0536	NA	0.4458	FALSE	TRUE	TRUE	ufGdm5	0.0429	0.2116	outcome	TRUE	reported	textfile	2	233790522	0.00210197	1.52792e-21	365403	ebi-a-GCST90014022	Bone mineral density || id:ebi-a-GCST90014022	TRUE	reported	igd	2	1	FALSE	NA
205	rs2680652	C	A	C	A	-0.0167681	0.0383	NA	0.8442	FALSE	FALSE	FALSE	ufGdm5	0.058	0.5084	outcome	TRUE	reported	textfile	3	53773165	0.00279156	1.89308e-09	365403	ebi-a-GCST90014022	Bone mineral density || id:ebi-a-GCST90014022	TRUE	reported	igd	2	1	TRUE	NA
206	rs2707493	T	C	T	C	0.0550699	0.3501	NA	0.0285	FALSE	FALSE	FALSE	ufGdm5	0.1475	0.01763	outcome	TRUE	reported	textfile	7	120958140	0.00690841	1.56856e-15	365403	ebi-a-GCST90014022	Bone mineral density || id:ebi-a-GCST90014022	TRUE	reported	igd	2	1	TRUE	NA
207	rs2722300	A	G	A	G	0.0508754	0.0134	NA	0.1631	FALSE	FALSE	FALSE	ufGdm5	0.0592	0.8203	outcome	TRUE	reported	textfile	7	38015622	0.00289641	4.56878e-69	365403	ebi-a-GCST90014022	Bone mineral density || id:ebi-a-GCST90014022	TRUE	reported	igd	2	1	TRUE	NA
208	rs2732107	T	A	T	A	-0.023403	-0.0151	NA	0.5295	FALSE	TRUE	TRUE	ufGdm5	0.0422	0.7203	outcome	TRUE	reported	textfile	8	71925308	0.00205533	4.88427e-30	365403	ebi-a-GCST90014022	Bone mineral density || id:ebi-a-GCST90014022	TRUE	reported	igd	2	1	FALSE	NA
209	rs2732536	T	A	T	A	0.0287033	-0.0295	NA	0.5373	FALSE	TRUE	TRUE	ufGdm5	0.0466	0.5271	outcome	TRUE	reported	textfile	11	35097298	0.00206677	7.49031e-44	365403	ebi-a-GCST90014022	Bone mineral density || id:ebi-a-GCST90014022	TRUE	reported	igd	2	1	FALSE	NA
210	rs2737252	A	G	A	G	0.0347705	-0.0335	NA	0.2795	FALSE	FALSE	FALSE	ufGdm5	0.0467	0.4728	outcome	TRUE	reported	textfile	8	116663898	0.00227505	9.86507e-53	365403	ebi-a-GCST90014022	Bone mineral density || id:ebi-a-GCST90014022	TRUE	reported	igd	2	1	TRUE	NA
211	rs2741856	C	G	C	G	0.0743813	0.0535	NA	0.083	FALSE	TRUE	TRUE	ufGdm5	0.0797	0.5026	outcome	TRUE	reported	textfile	17	41826839	0.0037217	7.31476e-89	365403	ebi-a-GCST90014022	Bone mineral density || id:ebi-a-GCST90014022	TRUE	reported	igd	2	1	FALSE	NA
212	rs277402	A	G	A	G	0.0136259	0.0658	NA	0.2493	FALSE	FALSE	FALSE	ufGdm5	0.0485	0.1744	outcome	TRUE	reported	textfile	1	75188321	0.00244499	2.50403e-08	365403	ebi-a-GCST90014022	Bone mineral density || id:ebi-a-GCST90014022	TRUE	reported	igd	2	1	TRUE	NA
213	rs2810935	C	G	C	G	-0.0274683	0.1425	NA	0.1741	FALSE	TRUE	TRUE	ufGdm5	0.0573	0.01295	outcome	TRUE	reported	textfile	1	119453579	0.00275357	1.95029e-23	365403	ebi-a-GCST90014022	Bone mineral density || id:ebi-a-GCST90014022	TRUE	reported	igd	2	1	FALSE	NA
214	rs2812243	G	A	G	A	0.0226908	0.0013	NA	0.0956	FALSE	FALSE	FALSE	ufGdm5	0.0723	0.9861	outcome	TRUE	reported	textfile	13	51306977	0.00344226	4.3441e-11	365403	ebi-a-GCST90014022	Bone mineral density || id:ebi-a-GCST90014022	TRUE	reported	igd	2	1	TRUE	NA
215	rs2830913	A	G	A	G	0.0211343	-0.04	NA	0.4232	FALSE	FALSE	FALSE	ufGdm5	0.0429	0.3514	outcome	TRUE	reported	textfile	21	28774023	0.00207077	1.8638e-24	365403	ebi-a-GCST90014022	Bone mineral density || id:ebi-a-GCST90014022	TRUE	reported	igd	2	1	TRUE	NA
216	rs2836620	C	G	C	G	0.027724	-0.0504	NA	0.7556	FALSE	TRUE	TRUE	ufGdm5	0.0542	0.3524	outcome	TRUE	reported	textfile	21	40053079	0.00238255	2.69526e-31	365403	ebi-a-GCST90014022	Bone mineral density || id:ebi-a-GCST90014022	TRUE	reported	igd	2	1	FALSE	NA
217	rs28373428	A	G	A	G	0.022801	-0.0494	NA	0.1492	FALSE	FALSE	FALSE	ufGdm5	0.0664	0.4568	outcome	TRUE	reported	textfile	3	29459967	0.00292354	6.23591e-15	365403	ebi-a-GCST90014022	Bone mineral density || id:ebi-a-GCST90014022	TRUE	reported	igd	2	1	TRUE	NA
218	rs2840075	A	G	A	G	0.0261818	0.0076	NA	0.1186	FALSE	FALSE	FALSE	ufGdm5	0.0727	0.9172	outcome	TRUE	reported	textfile	4	71992629	0.00315077	9.59622e-17	365403	ebi-a-GCST90014022	Bone mineral density || id:ebi-a-GCST90014022	TRUE	reported	igd	2	1	TRUE	NA
219	rs28564559	C	T	C	T	-0.01274	0.0612	NA	0.3551	FALSE	FALSE	FALSE	ufGdm5	0.0474	0.1966	outcome	TRUE	reported	textfile	10	133994280	0.00224732	1.43658e-08	365403	ebi-a-GCST90014022	Bone mineral density || id:ebi-a-GCST90014022	TRUE	reported	igd	2	1	TRUE	NA
220	rs28571100	G	A	G	A	0.0220173	-0.0188	NA	0.1095	FALSE	FALSE	FALSE	ufGdm5	0.0693	0.7857	outcome	TRUE	reported	textfile	16	67028008	0.00359821	9.41911e-10	365403	ebi-a-GCST90014022	Bone mineral density || id:ebi-a-GCST90014022	TRUE	reported	igd	2	1	TRUE	NA
221	rs28585071	A	G	A	G	-0.0264799	-0.0173	NA	0.1678	FALSE	FALSE	FALSE	ufGdm5	0.0574	0.7633	outcome	TRUE	reported	textfile	6	168432467	0.00273031	3.05985e-22	365403	ebi-a-GCST90014022	Bone mineral density || id:ebi-a-GCST90014022	TRUE	reported	igd	2	1	TRUE	NA
222	rs2879815	C	G	C	G	0.0358065	0.0535	NA	0.0574	FALSE	TRUE	TRUE	ufGdm5	0.1016	0.5988	outcome	TRUE	reported	textfile	1	901806	0.00571676	3.76626e-10	365403	ebi-a-GCST90014022	Bone mineral density || id:ebi-a-GCST90014022	TRUE	reported	igd	2	1	FALSE	NA
223	rs2887569	T	A	T	A	-0.0190585	0.0855	NA	0.434	FALSE	TRUE	TRUE	ufGdm5	0.0448	0.05617	outcome	TRUE	reported	textfile	12	1627989	0.00208372	5.88844e-20	365403	ebi-a-GCST90014022	Bone mineral density || id:ebi-a-GCST90014022	TRUE	reported	igd	2	1	FALSE	NA
224	rs2922348	C	T	C	T	-0.0235766	-0.0324	NA	0.8334	FALSE	FALSE	FALSE	ufGdm5	0.0568	0.5686	outcome	TRUE	reported	textfile	3	11309784	0.00270962	3.287e-18	365403	ebi-a-GCST90014022	Bone mineral density || id:ebi-a-GCST90014022	TRUE	reported	igd	2	1	TRUE	NA
225	rs2929451	T	A	T	A	-0.042101	-0.0141	NA	0.5101	FALSE	TRUE	TRUE	ufGdm5	0.0459	0.7593	outcome	TRUE	reported	textfile	8	9085295	0.00205205	1.53215e-93	365403	ebi-a-GCST90014022	Bone mineral density || id:ebi-a-GCST90014022	TRUE	reported	igd	2	1	FALSE	NA
226	rs2941741	A	G	A	G	0.076189	0.0596	NA	0.4283	FALSE	FALSE	FALSE	ufGdm5	0.0426	0.1617	outcome	TRUE	reported	textfile	6	152008982	0.00209627	1e-200	365403	ebi-a-GCST90014022	Bone mineral density || id:ebi-a-GCST90014022	TRUE	reported	igd	2	1	TRUE	NA
227	rs2963033	C	A	C	A	0.0136012	-0.0317	NA	0.566	FALSE	FALSE	FALSE	ufGdm5	0.0433	0.4638	outcome	TRUE	reported	textfile	5	108756746	0.00210503	1.03827e-10	365403	ebi-a-GCST90014022	Bone mineral density || id:ebi-a-GCST90014022	TRUE	reported	igd	2	1	TRUE	NA
228	rs2969072	G	A	G	A	-0.0142523	0.0177	NA	0.6939	FALSE	FALSE	FALSE	ufGdm5	0.0465	0.7036	outcome	TRUE	reported	textfile	7	2530431	0.00222052	1.37673e-10	365403	ebi-a-GCST90014022	Bone mineral density || id:ebi-a-GCST90014022	TRUE	reported	igd	2	1	TRUE	NA
229	rs3010106	T	C	T	C	-0.0176541	-0.0755	NA	0.388	FALSE	FALSE	FALSE	ufGdm5	0.0443	0.08814	outcome	TRUE	reported	textfile	1	27303884	0.00212701	1.0416e-16	365403	ebi-a-GCST90014022	Bone mineral density || id:ebi-a-GCST90014022	TRUE	reported	igd	2	1	TRUE	NA
230	rs302686	A	G	A	G	0.012748	0.0408	NA	0.3646	FALSE	FALSE	FALSE	ufGdm5	0.046	0.3747	outcome	TRUE	reported	textfile	1	48521487	0.0021875	5.62173e-09	365403	ebi-a-GCST90014022	Bone mineral density || id:ebi-a-GCST90014022	TRUE	reported	igd	2	1	TRUE	NA
231	rs310749	T	G	T	G	-0.0113378	-0.0354	NA	0.4545	FALSE	FALSE	FALSE	ufGdm5	0.0463	0.4453	outcome	TRUE	reported	textfile	3	12273768	0.00207033	4.3428e-08	365403	ebi-a-GCST90014022	Bone mineral density || id:ebi-a-GCST90014022	TRUE	reported	igd	2	1	TRUE	NA
232	rs3118906	A	G	A	G	0.0255671	-0.0089	NA	0.2844	FALSE	FALSE	FALSE	ufGdm5	0.0465	0.8479	outcome	TRUE	reported	textfile	13	51106788	0.00228714	5.18681e-29	365403	ebi-a-GCST90014022	Bone mineral density || id:ebi-a-GCST90014022	TRUE	reported	igd	2	1	TRUE	NA
233	rs31210	A	G	A	G	0.0170451	0.0476	NA	0.2519	FALSE	FALSE	FALSE	ufGdm5	0.0485	0.3266	outcome	TRUE	reported	textfile	5	134361020	0.00237026	6.42096e-13	365403	ebi-a-GCST90014022	Bone mineral density || id:ebi-a-GCST90014022	TRUE	reported	igd	2	1	TRUE	NA
234	rs314675	C	T	C	T	-0.0214602	0.08	NA	0.1341	FALSE	FALSE	FALSE	ufGdm5	0.0626	0.2013	outcome	TRUE	reported	textfile	19	47196079	0.00299073	7.20112e-13	365403	ebi-a-GCST90014022	Bone mineral density || id:ebi-a-GCST90014022	TRUE	reported	igd	2	1	TRUE	NA
235	rs315464	G	A	G	A	0.0114779	-0.004	NA	0.4039	FALSE	FALSE	FALSE	ufGdm5	0.044	0.9281	outcome	TRUE	reported	textfile	17	29958324	0.00208849	3.88965e-08	365403	ebi-a-GCST90014022	Bone mineral density || id:ebi-a-GCST90014022	TRUE	reported	igd	2	1	TRUE	NA
236	rs327093	G	T	G	T	0.0172497	0.0662	NA	0.1388	FALSE	FALSE	FALSE	ufGdm5	0.0669	0.3223	outcome	TRUE	reported	textfile	4	187636102	0.00299059	8.02232e-09	365403	ebi-a-GCST90014022	Bone mineral density || id:ebi-a-GCST90014022	TRUE	reported	igd	2	1	TRUE	NA
237	rs330091	G	A	G	A	0.0185142	-0.0967	NA	0.2202	FALSE	FALSE	FALSE	ufGdm5	0.0523	0.06453	outcome	TRUE	reported	textfile	8	9176052	0.00251489	1.81384e-13	365403	ebi-a-GCST90014022	Bone mineral density || id:ebi-a-GCST90014022	TRUE	reported	igd	2	1	TRUE	NA
238	rs34287641	C	G	C	G	0.020845	0.1124	NA	0.2098	FALSE	TRUE	TRUE	ufGdm5	0.059	0.05673	outcome	TRUE	reported	textfile	1	240645574	0.00259002	8.40234e-16	365403	ebi-a-GCST90014022	Bone mineral density || id:ebi-a-GCST90014022	TRUE	reported	igd	2	1	FALSE	NA
239	rs344018	A	G	A	G	-0.0136509	-0.0497	NA	0.4122	FALSE	FALSE	FALSE	ufGdm5	0.0427	0.2446	outcome	TRUE	reported	textfile	3	156415993	0.00209067	6.60237e-11	365403	ebi-a-GCST90014022	Bone mineral density || id:ebi-a-GCST90014022	TRUE	reported	igd	2	1	TRUE	NA
240	rs34441013	A	G	A	G	0.0320531	0.0074	NA	0.2637	FALSE	FALSE	FALSE	ufGdm5	0.0494	0.8814	outcome	TRUE	reported	textfile	2	119632668	0.00231302	1.1434e-43	365403	ebi-a-GCST90014022	Bone mineral density || id:ebi-a-GCST90014022	TRUE	reported	igd	2	1	TRUE	NA
241	rs34718559	T	C	T	C	-0.0423728	0.1099	NA	0.0248	FALSE	FALSE	FALSE	ufGdm5	0.1663	0.5084	outcome	TRUE	reported	textfile	10	29010418	0.00682802	5.44465e-10	365403	ebi-a-GCST90014022	Bone mineral density || id:ebi-a-GCST90014022	TRUE	reported	igd	2	1	TRUE	NA
242	rs34952318	A	G	A	G	-0.0663034	0.0045	NA	0.0468	FALSE	FALSE	FALSE	ufGdm5	0.1167	0.9694	outcome	TRUE	reported	textfile	20	11177055	0.0047921	1.54632e-43	365403	ebi-a-GCST90014022	Bone mineral density || id:ebi-a-GCST90014022	TRUE	reported	igd	2	1	TRUE	NA
243	rs35129652	C	T	C	T	0.0238448	0.0066	NA	0.18	FALSE	FALSE	FALSE	ufGdm5	0.0567	0.908	outcome	TRUE	reported	textfile	7	20339107	0.00274962	4.24522e-18	365403	ebi-a-GCST90014022	Bone mineral density || id:ebi-a-GCST90014022	TRUE	reported	igd	2	1	TRUE	NA
244	rs35264941	C	G	C	G	-0.0548143	0.0598	NA	0.0156	FALSE	TRUE	TRUE	ufGdm5	0.2124	0.7782	outcome	TRUE	reported	textfile	9	18626297	0.00779302	2.01002e-12	365403	ebi-a-GCST90014022	Bone mineral density || id:ebi-a-GCST90014022	TRUE	reported	igd	2	1	FALSE	NA
245	rs35453391	C	T	C	T	0.0136729	0.0524	NA	0.2577	FALSE	FALSE	FALSE	ufGdm5	0.0492	0.2866	outcome	TRUE	reported	textfile	2	216542413	0.00238409	9.74833e-09	365403	ebi-a-GCST90014022	Bone mineral density || id:ebi-a-GCST90014022	TRUE	reported	igd	2	1	TRUE	NA
246	rs355292	G	A	G	A	-0.0160051	0.1466	NA	0.8521	FALSE	FALSE	FALSE	ufGdm5	0.0607	0.01575	outcome	TRUE	reported	textfile	18	33111430	0.00279848	1.07019e-08	365403	ebi-a-GCST90014022	Bone mineral density || id:ebi-a-GCST90014022	TRUE	reported	igd	2	1	TRUE	NA
247	rs35602593	C	T	C	T	0.0123801	0.022	NA	0.3055	FALSE	FALSE	FALSE	ufGdm5	0.0455	0.628	outcome	TRUE	reported	textfile	2	100320748	0.00224838	3.6664e-08	365403	ebi-a-GCST90014022	Bone mineral density || id:ebi-a-GCST90014022	TRUE	reported	igd	2	1	TRUE	NA
248	rs35752015	A	G	A	G	-0.0196303	0.0473	NA	0.1032	FALSE	FALSE	FALSE	ufGdm5	0.07	0.4991	outcome	TRUE	reported	textfile	5	71400416	0.00333651	4.01698e-09	365403	ebi-a-GCST90014022	Bone mineral density || id:ebi-a-GCST90014022	TRUE	reported	igd	2	1	TRUE	NA
249	rs35988618	C	G	C	G	-0.0135562	-0.0748	NA	0.2972	FALSE	TRUE	TRUE	ufGdm5	0.0465	0.1071	outcome	TRUE	reported	textfile	8	72460792	0.00227791	2.66256e-09	365403	ebi-a-GCST90014022	Bone mineral density || id:ebi-a-GCST90014022	TRUE	reported	igd	2	1	FALSE	NA
250	rs36007715	T	A	T	A	0.0168883	-0.0424	NA	0.5801	FALSE	TRUE	TRUE	ufGdm5	0.0425	0.3189	outcome	TRUE	reported	textfile	5	172980372	0.00210912	1.17274e-15	365403	ebi-a-GCST90014022	Bone mineral density || id:ebi-a-GCST90014022	TRUE	reported	igd	2	1	FALSE	NA
251	rs36069217	G	C	G	C	0.0297951	0.182	NA	0.0799	FALSE	TRUE	TRUE	ufGdm5	0.0788	0.02086	outcome	TRUE	reported	textfile	6	152592115	0.00392564	3.20184e-14	365403	ebi-a-GCST90014022	Bone mineral density || id:ebi-a-GCST90014022	TRUE	reported	igd	2	1	FALSE	NA
252	rs36116061	G	T	G	T	-0.0142582	0.0382	NA	0.2	FALSE	FALSE	FALSE	ufGdm5	0.0569	0.5021	outcome	TRUE	reported	textfile	8	89373327	0.00260966	4.66466e-08	365403	ebi-a-GCST90014022	Bone mineral density || id:ebi-a-GCST90014022	TRUE	reported	igd	2	1	TRUE	NA
253	rs36226649	C	T	C	T	-0.0235835	0.0325	NA	0.0593	FALSE	FALSE	FALSE	ufGdm5	0.091	0.7205	outcome	TRUE	reported	textfile	14	24835500	0.0041042	9.12746e-09	365403	ebi-a-GCST90014022	Bone mineral density || id:ebi-a-GCST90014022	TRUE	reported	igd	2	1	TRUE	NA
254	rs368510	A	G	A	G	0.0248216	-0.0034	NA	0.3292	FALSE	FALSE	FALSE	ufGdm5	0.0457	0.9406	outcome	TRUE	reported	textfile	5	148787469	0.00217873	4.54674e-30	365403	ebi-a-GCST90014022	Bone mineral density || id:ebi-a-GCST90014022	TRUE	reported	igd	2	1	TRUE	NA
255	rs370387	A	G	A	G	0.0438398	-0.0089	NA	0.5476	FALSE	FALSE	FALSE	ufGdm5	0.0461	0.8474	outcome	TRUE	reported	textfile	3	41123984	0.00206265	3.02065e-100	365403	ebi-a-GCST90014022	Bone mineral density || id:ebi-a-GCST90014022	TRUE	reported	igd	2	1	TRUE	NA
256	rs3744787	G	A	G	A	0.0201732	0.0059	NA	0.1444	FALSE	FALSE	FALSE	ufGdm5	0.0611	0.9225	outcome	TRUE	reported	textfile	17	76893671	0.00297119	1.1246e-11	365403	ebi-a-GCST90014022	Bone mineral density || id:ebi-a-GCST90014022	TRUE	reported	igd	2	1	TRUE	NA
257	rs3760456	T	C	T	C	-0.0252768	0.0044	NA	0.4381	FALSE	FALSE	FALSE	ufGdm5	0.0476	0.9263	outcome	TRUE	reported	textfile	17	27948844	0.00207228	3.20184e-34	365403	ebi-a-GCST90014022	Bone mineral density || id:ebi-a-GCST90014022	TRUE	reported	igd	2	1	TRUE	NA
258	rs3765971	T	C	T	C	0.0281878	0.0093	NA	0.6683	FALSE	FALSE	FALSE	ufGdm5	0.0445	0.8338	outcome	TRUE	reported	textfile	1	8445360	0.00217067	1.47367e-38	365403	ebi-a-GCST90014022	Bone mineral density || id:ebi-a-GCST90014022	TRUE	reported	igd	2	1	TRUE	NA
259	rs3777787	A	C	A	C	-0.0516444	-0.072	NA	0.5669	FALSE	FALSE	FALSE	ufGdm5	0.0459	0.117	outcome	TRUE	reported	textfile	6	133577921	0.0020803	4.76431e-136	365403	ebi-a-GCST90014022	Bone mineral density || id:ebi-a-GCST90014022	TRUE	reported	igd	2	1	TRUE	NA
260	rs3790608	A	G	A	G	0.0365724	0.0674	NA	0.1502	FALSE	FALSE	FALSE	ufGdm5	0.0609	0.268	outcome	TRUE	reported	textfile	1	113055023	0.00288854	9.70287e-37	365403	ebi-a-GCST90014022	Bone mineral density || id:ebi-a-GCST90014022	TRUE	reported	igd	2	1	TRUE	NA
261	rs3796014	G	A	G	A	0.0502887	-0.0162	NA	0.7539	FALSE	FALSE	FALSE	ufGdm5	0.049	0.7404	outcome	TRUE	reported	textfile	2	54839276	0.00232339	6.83912e-104	365403	ebi-a-GCST90014022	Bone mineral density || id:ebi-a-GCST90014022	TRUE	reported	igd	2	1	TRUE	NA
262	rs3812849	C	A	C	A	-0.0189158	0.008	NA	0.2629	FALSE	FALSE	FALSE	ufGdm5	0.0479	0.8679	outcome	TRUE	reported	textfile	13	74701736	0.0023333	5.19278e-16	365403	ebi-a-GCST90014022	Bone mineral density || id:ebi-a-GCST90014022	TRUE	reported	igd	2	1	TRUE	NA
263	rs382365	T	C	T	C	-0.0422757	-0.0236	NA	0.2344	FALSE	FALSE	FALSE	ufGdm5	0.0505	0.6405	outcome	TRUE	reported	textfile	3	156572334	0.00266334	9.71852e-57	365403	ebi-a-GCST90014022	Bone mineral density || id:ebi-a-GCST90014022	TRUE	reported	igd	2	1	TRUE	NA
264	rs3823871	A	G	A	G	0.0295955	-0.0293	NA	0.655	FALSE	FALSE	FALSE	ufGdm5	0.0444	0.5089	outcome	TRUE	reported	textfile	7	15676019	0.00219555	2.05731e-41	365403	ebi-a-GCST90014022	Bone mineral density || id:ebi-a-GCST90014022	TRUE	reported	igd	2	1	TRUE	NA
265	rs3848474	A	G	A	G	0.0134708	-0.1081	NA	0.4383	FALSE	FALSE	FALSE	ufGdm5	0.0431	0.0121	outcome	TRUE	reported	textfile	18	77349635	0.00206864	7.42164e-11	365403	ebi-a-GCST90014022	Bone mineral density || id:ebi-a-GCST90014022	TRUE	reported	igd	2	1	TRUE	NA
266	rs40970	A	T	A	T	-0.0118055	-0.0011	NA	0.3679	FALSE	TRUE	TRUE	ufGdm5	0.0437	0.9794	outcome	TRUE	reported	textfile	5	14778494	0.00215103	4.05835e-08	365403	ebi-a-GCST90014022	Bone mineral density || id:ebi-a-GCST90014022	TRUE	reported	igd	2	1	FALSE	NA
267	rs41277065	A	G	A	G	-0.0164584	0.1076	NA	0.1472	FALSE	FALSE	FALSE	ufGdm5	0.0616	0.08059	outcome	TRUE	reported	textfile	9	35724448	0.00284044	6.85993e-09	365403	ebi-a-GCST90014022	Bone mineral density || id:ebi-a-GCST90014022	TRUE	reported	igd	2	1	TRUE	NA
268	rs41306868	A	G	A	G	0.0235168	0.0482	NA	0.0844	FALSE	FALSE	FALSE	ufGdm5	0.0863	0.5759	outcome	TRUE	reported	textfile	10	88459826	0.00382723	8.01586e-10	365403	ebi-a-GCST90014022	Bone mineral density || id:ebi-a-GCST90014022	TRUE	reported	igd	2	1	TRUE	NA
269	rs4135122	T	C	T	C	-0.0135865	0.0651	NA	0.2202	FALSE	FALSE	FALSE	ufGdm5	0.0509	0.2009	outcome	TRUE	reported	textfile	12	104378826	0.00248656	4.65618e-08	365403	ebi-a-GCST90014022	Bone mineral density || id:ebi-a-GCST90014022	TRUE	reported	igd	2	1	TRUE	NA
270	rs42038	T	C	T	C	-0.0215509	-0.0177	NA	0.3053	FALSE	FALSE	FALSE	ufGdm5	0.0461	0.7002	outcome	TRUE	reported	textfile	7	92243719	0.00227676	2.91944e-21	365403	ebi-a-GCST90014022	Bone mineral density || id:ebi-a-GCST90014022	TRUE	reported	igd	2	1	TRUE	NA
271	rs4233728	G	A	G	A	-0.0126034	0.0535	NA	0.6024	FALSE	FALSE	FALSE	ufGdm5	0.0433	0.2169	outcome	TRUE	reported	textfile	2	28977274	0.0021228	2.90015e-09	365403	ebi-a-GCST90014022	Bone mineral density || id:ebi-a-GCST90014022	TRUE	reported	igd	2	1	TRUE	NA
272	rs4299103	C	G	C	G	-0.0154307	0.0075	NA	0.4483	FALSE	TRUE	TRUE	ufGdm5	0.0481	0.8756	outcome	TRUE	reported	textfile	15	93588264	0.00219118	1.89191e-12	365403	ebi-a-GCST90014022	Bone mineral density || id:ebi-a-GCST90014022	TRUE	reported	igd	2	1	FALSE	NA
273	rs4305309	C	T	C	T	-0.0721775	-0.0075	NA	0.6473	FALSE	FALSE	FALSE	ufGdm5	0.0443	0.8658	outcome	TRUE	reported	textfile	2	54683711	0.00216152	1e-200	365403	ebi-a-GCST90014022	Bone mineral density || id:ebi-a-GCST90014022	TRUE	reported	igd	2	1	TRUE	NA
274	rs4336963	C	T	C	T	-0.0214869	-0.0269	NA	0.7098	FALSE	FALSE	FALSE	ufGdm5	0.0466	0.5641	outcome	TRUE	reported	textfile	10	115107210	0.00229769	8.63973e-21	365403	ebi-a-GCST90014022	Bone mineral density || id:ebi-a-GCST90014022	TRUE	reported	igd	2	1	TRUE	NA
275	rs4360494	C	G	C	G	0.0196011	0.09	NA	0.5449	FALSE	TRUE	TRUE	ufGdm5	0.0434	0.03793	outcome	TRUE	reported	textfile	1	38455891	0.00207911	4.19373e-21	365403	ebi-a-GCST90014022	Bone mineral density || id:ebi-a-GCST90014022	TRUE	reported	igd	2	1	FALSE	NA
276	rs4369779	C	T	C	T	-0.0153543	0.058	NA	0.7946	FALSE	FALSE	FALSE	ufGdm5	0.0524	0.2682	outcome	TRUE	reported	textfile	18	20735408	0.00250147	8.35007e-10	365403	ebi-a-GCST90014022	Bone mineral density || id:ebi-a-GCST90014022	TRUE	reported	igd	2	1	TRUE	NA
277	rs4401555	A	T	A	T	-0.0135849	-0.0222	NA	0.4492	FALSE	TRUE	TRUE	ufGdm5	0.0425	0.602	outcome	TRUE	reported	textfile	5	82471086	0.00206225	4.4761e-11	365403	ebi-a-GCST90014022	Bone mineral density || id:ebi-a-GCST90014022	TRUE	reported	igd	2	1	FALSE	NA
278	rs4436712	T	G	T	G	0.0156609	-0.0019	NA	0.4039	FALSE	FALSE	FALSE	ufGdm5	0.0432	0.9645	outcome	TRUE	reported	textfile	14	60808002	0.00212543	1.72783e-13	365403	ebi-a-GCST90014022	Bone mineral density || id:ebi-a-GCST90014022	TRUE	reported	igd	2	1	TRUE	NA
279	rs4505759	T	C	T	C	0.0565384	0.0101	NA	0.2988	FALSE	FALSE	FALSE	ufGdm5	0.046	0.8266	outcome	TRUE	reported	textfile	4	1003022	0.00223345	2.2182e-141	365403	ebi-a-GCST90014022	Bone mineral density || id:ebi-a-GCST90014022	TRUE	reported	igd	2	1	TRUE	NA
280	rs4595506	G	A	G	A	-0.0217371	-0.0097	NA	0.5032	FALSE	FALSE	FALSE	ufGdm5	0.0418	0.8173	outcome	TRUE	reported	textfile	11	16542089	0.00206213	5.58599e-26	365403	ebi-a-GCST90014022	Bone mineral density || id:ebi-a-GCST90014022	TRUE	reported	igd	2	1	TRUE	NA
281	rs4635400	A	G	A	G	-0.0477369	0.0027	NA	0.3599	FALSE	FALSE	FALSE	ufGdm5	0.0437	0.9514	outcome	TRUE	reported	textfile	18	13719510	0.00213501	9.86279e-111	365403	ebi-a-GCST90014022	Bone mineral density || id:ebi-a-GCST90014022	TRUE	reported	igd	2	1	TRUE	NA
282	rs4669522	C	T	C	T	0.01667	0.0292	NA	0.806	FALSE	FALSE	FALSE	ufGdm5	0.0535	0.5855	outcome	TRUE	reported	textfile	2	10194192	0.00255587	6.92628e-11	365403	ebi-a-GCST90014022	Bone mineral density || id:ebi-a-GCST90014022	TRUE	reported	igd	2	1	TRUE	NA
283	rs4677607	T	C	T	C	-0.0122886	-0.0102	NA	0.4495	FALSE	FALSE	FALSE	ufGdm5	0.0426	0.8113	outcome	TRUE	reported	textfile	3	71386049	0.00206226	2.54068e-09	365403	ebi-a-GCST90014022	Bone mineral density || id:ebi-a-GCST90014022	TRUE	reported	igd	2	1	TRUE	NA
284	rs4709746	T	C	T	C	-0.0314468	-0.113	NA	0.1284	FALSE	FALSE	FALSE	ufGdm5	0.0656	0.08469	outcome	TRUE	reported	textfile	6	164133001	0.00305934	8.76799e-25	365403	ebi-a-GCST90014022	Bone mineral density || id:ebi-a-GCST90014022	TRUE	reported	igd	2	1	TRUE	NA
285	rs4752627	C	T	C	T	0.0159875	0.0631	NA	0.6523	FALSE	FALSE	FALSE	ufGdm5	0.0448	0.159	outcome	TRUE	reported	textfile	10	123729900	0.00217038	1.7555e-13	365403	ebi-a-GCST90014022	Bone mineral density || id:ebi-a-GCST90014022	TRUE	reported	igd	2	1	TRUE	NA
286	rs4759254	T	C	T	C	-0.0125394	0.0784	NA	0.6644	FALSE	FALSE	FALSE	ufGdm5	0.0502	0.1185	outcome	TRUE	reported	textfile	12	57096674	0.00219319	1.08143e-08	365403	ebi-a-GCST90014022	Bone mineral density || id:ebi-a-GCST90014022	TRUE	reported	igd	2	1	TRUE	NA
287	rs4761402	C	T	C	T	-0.0162323	-0.0296	NA	0.3376	FALSE	FALSE	FALSE	ufGdm5	0.05	0.5542	outcome	TRUE	reported	textfile	12	78221974	0.00216552	6.59022e-14	365403	ebi-a-GCST90014022	Bone mineral density || id:ebi-a-GCST90014022	TRUE	reported	igd	2	1	TRUE	NA
288	rs4783443	A	C	A	C	0.0241794	0.018	NA	0.0928	FALSE	FALSE	FALSE	ufGdm5	0.0754	0.8107	outcome	TRUE	reported	textfile	16	22226993	0.00378043	1.59559e-10	365403	ebi-a-GCST90014022	Bone mineral density || id:ebi-a-GCST90014022	TRUE	reported	igd	2	1	TRUE	NA
289	rs4789797	A	G	A	G	0.0164031	0.0603	NA	0.5742	FALSE	FALSE	FALSE	ufGdm5	0.0432	0.1629	outcome	TRUE	reported	textfile	17	80527895	0.00210595	6.75616e-15	365403	ebi-a-GCST90014022	Bone mineral density || id:ebi-a-GCST90014022	TRUE	reported	igd	2	1	TRUE	NA
290	rs4806862	T	G	T	G	0.0194804	-0.0564	NA	0.337	FALSE	FALSE	FALSE	ufGdm5	0.0451	0.2113	outcome	TRUE	reported	textfile	19	2523781	0.00220334	9.46019e-19	365403	ebi-a-GCST90014022	Bone mineral density || id:ebi-a-GCST90014022	TRUE	reported	igd	2	1	TRUE	NA
291	rs4836373	C	T	C	T	-0.0191795	0.0214	NA	0.4722	FALSE	FALSE	FALSE	ufGdm5	0.0457	0.6404	outcome	TRUE	reported	textfile	5	127787610	0.00205892	1.21563e-20	365403	ebi-a-GCST90014022	Bone mineral density || id:ebi-a-GCST90014022	TRUE	reported	igd	2	1	TRUE	NA
292	rs4869284	G	C	G	C	-0.0143812	-0.0686	NA	0.2556	FALSE	TRUE	TRUE	ufGdm5	0.0485	0.1571	outcome	TRUE	reported	textfile	5	95742732	0.00244187	3.87552e-09	365403	ebi-a-GCST90014022	Bone mineral density || id:ebi-a-GCST90014022	TRUE	reported	igd	2	1	FALSE	NA
293	rs4869739	T	A	T	A	-0.0819125	0.0035	NA	0.2912	FALSE	TRUE	TRUE	ufGdm5	0.0463	0.9397	outcome	TRUE	reported	textfile	6	151901802	0.00228107	1e-200	365403	ebi-a-GCST90014022	Bone mineral density || id:ebi-a-GCST90014022	TRUE	reported	igd	2	1	FALSE	NA
294	rs4870340	T	C	T	C	0.0245111	0.0047	NA	0.1586	FALSE	FALSE	FALSE	ufGdm5	0.0644	0.9417	outcome	TRUE	reported	textfile	6	155330347	0.00292577	5.39883e-17	365403	ebi-a-GCST90014022	Bone mineral density || id:ebi-a-GCST90014022	TRUE	reported	igd	2	1	TRUE	NA
295	rs4878009	A	G	A	G	-0.0138185	-0.0525	NA	0.4096	FALSE	FALSE	FALSE	ufGdm5	0.0427	0.219	outcome	TRUE	reported	textfile	9	89334811	0.00209258	4.01421e-11	365403	ebi-a-GCST90014022	Bone mineral density || id:ebi-a-GCST90014022	TRUE	reported	igd	2	1	TRUE	NA
296	rs4940236	A	G	A	G	0.015262	-0.0716	NA	0.3513	FALSE	FALSE	FALSE	ufGdm5	0.0453	0.1138	outcome	TRUE	reported	textfile	18	45604221	0.00213684	9.17487e-13	365403	ebi-a-GCST90014022	Bone mineral density || id:ebi-a-GCST90014022	TRUE	reported	igd	2	1	TRUE	NA
297	rs4961733	A	G	A	G	0.0257196	-0.0529	NA	0.7716	FALSE	FALSE	FALSE	ufGdm5	0.0505	0.2948	outcome	TRUE	reported	textfile	9	16686327	0.00259054	3.13617e-23	365403	ebi-a-GCST90014022	Bone mineral density || id:ebi-a-GCST90014022	TRUE	reported	igd	2	1	TRUE	NA
298	rs4964511	C	T	C	T	-0.0134783	-0.093	NA	0.5164	FALSE	FALSE	FALSE	ufGdm5	0.0417	0.02584	outcome	TRUE	reported	textfile	12	107360246	0.00205669	5.62341e-11	365403	ebi-a-GCST90014022	Bone mineral density || id:ebi-a-GCST90014022	TRUE	reported	igd	2	1	TRUE	NA
299	rs4969484	G	T	G	T	-0.0146195	-0.0201	NA	0.6631	FALSE	FALSE	FALSE	ufGdm5	0.0461	0.6626	outcome	TRUE	reported	textfile	17	80014861	0.00216476	1.44411e-11	365403	ebi-a-GCST90014022	Bone mineral density || id:ebi-a-GCST90014022	TRUE	reported	igd	2	1	TRUE	NA
300	rs523374	C	T	C	T	-0.0153842	0.0567	NA	0.322	FALSE	FALSE	FALSE	ufGdm5	0.0519	0.275	outcome	TRUE	reported	textfile	8	81444935	0.00225278	8.55067e-12	365403	ebi-a-GCST90014022	Bone mineral density || id:ebi-a-GCST90014022	TRUE	reported	igd	2	1	TRUE	NA
301	rs55709850	T	G	T	G	-0.0143193	-0.0105	NA	0.2885	FALSE	FALSE	FALSE	ufGdm5	0.0484	0.8283	outcome	TRUE	reported	textfile	22	50724733	0.00226341	2.50894e-10	365403	ebi-a-GCST90014022	Bone mineral density || id:ebi-a-GCST90014022	TRUE	reported	igd	2	1	TRUE	NA
302	rs55747751	A	G	A	G	0.0245039	0.0621	NA	0.0832	FALSE	FALSE	FALSE	ufGdm5	0.082	0.4493	outcome	TRUE	reported	textfile	5	132397351	0.00374957	6.35624e-11	365403	ebi-a-GCST90014022	Bone mineral density || id:ebi-a-GCST90014022	TRUE	reported	igd	2	1	TRUE	NA
303	rs55848271	A	G	A	G	0.0126602	-0.0375	NA	0.5491	FALSE	FALSE	FALSE	ufGdm5	0.0419	0.3704	outcome	TRUE	reported	textfile	16	55553432	0.00206873	9.37001e-10	365403	ebi-a-GCST90014022	Bone mineral density || id:ebi-a-GCST90014022	TRUE	reported	igd	2	1	TRUE	NA
304	rs55849728	T	C	T	C	0.0518076	0.0457	NA	0.3909	FALSE	FALSE	FALSE	ufGdm5	0.0433	0.2907	outcome	TRUE	reported	textfile	12	90533915	0.00209739	1.04472e-134	365403	ebi-a-GCST90014022	Bone mineral density || id:ebi-a-GCST90014022	TRUE	reported	igd	2	1	TRUE	NA
305	rs55888531	T	C	T	C	-0.0203835	-0.0069	NA	0.3342	FALSE	FALSE	FALSE	ufGdm5	0.0451	0.8783	outcome	TRUE	reported	textfile	17	69948043	0.00217769	7.96343e-21	365403	ebi-a-GCST90014022	Bone mineral density || id:ebi-a-GCST90014022	TRUE	reported	igd	2	1	TRUE	NA
306	rs56055826	A	T	A	T	-0.0253325	-0.1018	NA	0.066	FALSE	TRUE	TRUE	ufGdm5	0.0891	0.2535	outcome	TRUE	reported	textfile	4	119789424	0.00431673	4.39926e-09	365403	ebi-a-GCST90014022	Bone mineral density || id:ebi-a-GCST90014022	TRUE	reported	igd	2	1	FALSE	NA
307	rs56320441	C	T	C	T	0.0263857	0.0931	NA	0.0952	FALSE	FALSE	FALSE	ufGdm5	0.0745	0.2116	outcome	TRUE	reported	textfile	17	69206119	0.00367696	7.1796e-13	365403	ebi-a-GCST90014022	Bone mineral density || id:ebi-a-GCST90014022	TRUE	reported	igd	2	1	TRUE	NA
308	rs56744189	A	C	A	C	-0.0168924	0.0116	NA	0.2539	FALSE	FALSE	FALSE	ufGdm5	0.0483	0.8098	outcome	TRUE	reported	textfile	14	53694210	0.00229905	2.01837e-13	365403	ebi-a-GCST90014022	Bone mineral density || id:ebi-a-GCST90014022	TRUE	reported	igd	2	1	TRUE	NA
309	rs57043009	T	C	T	C	0.0541893	-0.009	NA	0.1641	FALSE	FALSE	FALSE	ufGdm5	0.0564	0.8735	outcome	TRUE	reported	textfile	17	59023998	0.00290078	7.0762e-78	365403	ebi-a-GCST90014022	Bone mineral density || id:ebi-a-GCST90014022	TRUE	reported	igd	2	1	TRUE	NA
310	rs571356	A	G	A	G	-0.015386	0.0244	NA	0.3148	FALSE	FALSE	FALSE	ufGdm5	0.0501	0.6268	outcome	TRUE	reported	textfile	7	83306489	0.00223592	5.93198e-12	365403	ebi-a-GCST90014022	Bone mineral density || id:ebi-a-GCST90014022	TRUE	reported	igd	2	1	TRUE	NA
311	rs57813069	T	C	T	C	-0.0357159	0.0068	NA	0.3076	FALSE	FALSE	FALSE	ufGdm5	0.0467	0.8849	outcome	TRUE	reported	textfile	19	1167157	0.00221826	2.51652e-58	365403	ebi-a-GCST90014022	Bone mineral density || id:ebi-a-GCST90014022	TRUE	reported	igd	2	1	TRUE	NA
312	rs578789	T	C	T	C	0.0215678	-0.0712	NA	0.1977	FALSE	FALSE	FALSE	ufGdm5	0.0593	0.2296	outcome	TRUE	reported	textfile	6	44596900	0.00268491	9.51262e-16	365403	ebi-a-GCST90014022	Bone mineral density || id:ebi-a-GCST90014022	TRUE	reported	igd	2	1	TRUE	NA
313	rs5852484	T	A	T	A	0.0130298	0.0293	NA	0.6564	FALSE	TRUE	TRUE	ufGdm5	0.0452	0.517	outcome	TRUE	reported	textfile	3	126181918	0.00222413	4.67337e-09	365403	ebi-a-GCST90014022	Bone mineral density || id:ebi-a-GCST90014022	TRUE	reported	igd	2	1	FALSE	NA
314	rs58851522	A	C	A	C	0.013724	-0.0125	NA	0.3501	FALSE	FALSE	FALSE	ufGdm5	0.0445	0.7783	outcome	TRUE	reported	textfile	10	5618904	0.00218382	3.29086e-10	365403	ebi-a-GCST90014022	Bone mineral density || id:ebi-a-GCST90014022	TRUE	reported	igd	2	1	TRUE	NA
315	rs60018147	G	A	G	A	-0.0317392	0.0145	NA	0.1241	FALSE	FALSE	FALSE	ufGdm5	0.0748	0.8462	outcome	TRUE	reported	textfile	19	3375572	0.00330162	7.03234e-22	365403	ebi-a-GCST90014022	Bone mineral density || id:ebi-a-GCST90014022	TRUE	reported	igd	2	1	TRUE	NA
316	rs603424	A	G	A	G	-0.0253586	0.002	NA	0.1753	FALSE	FALSE	FALSE	ufGdm5	0.0631	0.9741	outcome	TRUE	reported	textfile	10	102075479	0.00274465	2.48142e-20	365403	ebi-a-GCST90014022	Bone mineral density || id:ebi-a-GCST90014022	TRUE	reported	igd	2	1	TRUE	NA
317	rs6040283	C	T	C	T	0.0398406	-0.0085	NA	0.4547	FALSE	FALSE	FALSE	ufGdm5	0.047	0.857	outcome	TRUE	reported	textfile	20	10984360	0.0021971	1.74181e-73	365403	ebi-a-GCST90014022	Bone mineral density || id:ebi-a-GCST90014022	TRUE	reported	igd	2	1	TRUE	NA
318	rs6117854	A	G	A	G	-0.0370742	0.0615	NA	0.3204	FALSE	FALSE	FALSE	ufGdm5	0.0459	0.18	outcome	TRUE	reported	textfile	20	7551554	0.002201	1.15585e-63	365403	ebi-a-GCST90014022	Bone mineral density || id:ebi-a-GCST90014022	TRUE	reported	igd	2	1	TRUE	NA
319	rs6120804	A	C	A	C	0.024698	-0.0367	NA	0.2012	FALSE	FALSE	FALSE	ufGdm5	0.0521	0.482	outcome	TRUE	reported	textfile	20	33623701	0.00268192	3.29003e-20	365403	ebi-a-GCST90014022	Bone mineral density || id:ebi-a-GCST90014022	TRUE	reported	igd	2	1	TRUE	NA
320	rs6129493	G	A	G	A	-0.0164495	-0.0642	NA	0.2811	FALSE	FALSE	FALSE	ufGdm5	0.047	0.1718	outcome	TRUE	reported	textfile	20	38746731	0.00229694	7.97995e-13	365403	ebi-a-GCST90014022	Bone mineral density || id:ebi-a-GCST90014022	TRUE	reported	igd	2	1	TRUE	NA
321	rs61735998	T	G	T	G	0.0387364	0.2187	NA	0.0257	FALSE	FALSE	FALSE	ufGdm5	0.1468	0.1363	outcome	TRUE	reported	textfile	18	34289285	0.00648365	2.30839e-09	365403	ebi-a-GCST90014022	Bone mineral density || id:ebi-a-GCST90014022	TRUE	reported	igd	2	1	TRUE	NA
322	rs61780429	A	T	A	T	-0.0191255	0.0491	NA	0.2229	FALSE	TRUE	TRUE	ufGdm5	0.0565	0.3845	outcome	TRUE	reported	textfile	1	41457693	0.00250813	2.43332e-14	365403	ebi-a-GCST90014022	Bone mineral density || id:ebi-a-GCST90014022	TRUE	reported	igd	2	1	FALSE	NA
323	rs61921611	C	T	C	T	0.0148722	-0.0387	NA	0.3204	FALSE	FALSE	FALSE	ufGdm5	0.0454	0.3945	outcome	TRUE	reported	textfile	12	66367726	0.00223152	2.65461e-11	365403	ebi-a-GCST90014022	Bone mineral density || id:ebi-a-GCST90014022	TRUE	reported	igd	2	1	TRUE	NA
324	rs62007686	G	A	G	A	-0.0414377	0.0089	NA	0.3467	FALSE	FALSE	FALSE	ufGdm5	0.0441	0.8407	outcome	TRUE	reported	textfile	14	103899344	0.00216061	5.57699e-82	365403	ebi-a-GCST90014022	Bone mineral density || id:ebi-a-GCST90014022	TRUE	reported	igd	2	1	TRUE	NA
325	rs62028332	A	G	A	G	0.0461807	-0.0921	NA	0.134	FALSE	FALSE	FALSE	ufGdm5	0.0735	0.2101	outcome	TRUE	reported	textfile	16	51025468	0.00304777	7.31813e-52	365403	ebi-a-GCST90014022	Bone mineral density || id:ebi-a-GCST90014022	TRUE	reported	igd	2	1	TRUE	NA
326	rs62048221	T	C	T	C	-0.021992	0.0241	NA	0.2309	FALSE	FALSE	FALSE	ufGdm5	0.0501	0.6302	outcome	TRUE	reported	textfile	16	88846552	0.00243931	1.95704e-19	365403	ebi-a-GCST90014022	Bone mineral density || id:ebi-a-GCST90014022	TRUE	reported	igd	2	1	TRUE	NA
327	rs62111830	G	A	G	A	-0.0165044	-0.0442	NA	0.2641	FALSE	FALSE	FALSE	ufGdm5	0.0484	0.362	outcome	TRUE	reported	textfile	2	19848622	0.00234705	2.03657e-12	365403	ebi-a-GCST90014022	Bone mineral density || id:ebi-a-GCST90014022	TRUE	reported	igd	2	1	TRUE	NA
328	rs62228067	C	A	C	A	0.0190437	0.1781	NA	0.2348	FALSE	FALSE	FALSE	ufGdm5	0.0532	0.0008122	outcome	TRUE	reported	textfile	22	46383345	0.00242871	4.46786e-15	365403	ebi-a-GCST90014022	Bone mineral density || id:ebi-a-GCST90014022	TRUE	reported	igd	2	1	TRUE	NA
329	rs62252054	C	G	C	G	-0.01493	0.0351	NA	0.2088	FALSE	TRUE	TRUE	ufGdm5	0.0574	0.5413	outcome	TRUE	reported	textfile	3	57366507	0.00243308	8.44773e-10	365403	ebi-a-GCST90014022	Bone mineral density || id:ebi-a-GCST90014022	TRUE	reported	igd	2	1	FALSE	NA
330	rs62420802	A	G	A	G	0.0211838	0.0616	NA	0.1162	FALSE	FALSE	FALSE	ufGdm5	0.0672	0.3597	outcome	TRUE	reported	textfile	6	85779820	0.00332263	1.82226e-10	365403	ebi-a-GCST90014022	Bone mineral density || id:ebi-a-GCST90014022	TRUE	reported	igd	2	1	TRUE	NA
331	rs62429411	T	C	T	C	0.0119131	0.0047	NA	0.5771	FALSE	FALSE	FALSE	ufGdm5	0.0435	0.9137	outcome	TRUE	reported	textfile	7	49672	0.00215448	3.2124e-08	365403	ebi-a-GCST90014022	Bone mineral density || id:ebi-a-GCST90014022	TRUE	reported	igd	2	1	TRUE	NA
332	rs62449134	A	G	A	G	-0.0330845	0.0198	NA	0.2731	FALSE	FALSE	FALSE	ufGdm5	0.0487	0.6847	outcome	TRUE	reported	textfile	7	30968862	0.00234138	2.47059e-45	365403	ebi-a-GCST90014022	Bone mineral density || id:ebi-a-GCST90014022	TRUE	reported	igd	2	1	TRUE	NA
333	rs634277	G	A	G	A	-0.0676776	-0.0156	NA	0.3221	FALSE	FALSE	FALSE	ufGdm5	0.0448	0.7276	outcome	TRUE	reported	textfile	11	86887931	0.00221934	1e-200	365403	ebi-a-GCST90014022	Bone mineral density || id:ebi-a-GCST90014022	TRUE	reported	igd	2	1	TRUE	NA
334	rs6427847	G	A	G	A	-0.0170294	-0.0407	NA	0.6169	FALSE	FALSE	FALSE	ufGdm5	0.0436	0.3505	outcome	TRUE	reported	textfile	1	200669180	0.00211949	9.38426e-16	365403	ebi-a-GCST90014022	Bone mineral density || id:ebi-a-GCST90014022	TRUE	reported	igd	2	1	TRUE	NA
335	rs645601	G	C	G	C	0.0152751	-0.0169	NA	0.3265	FALSE	TRUE	TRUE	ufGdm5	0.0455	0.7103	outcome	TRUE	reported	textfile	11	128689444	0.00218464	2.70894e-12	365403	ebi-a-GCST90014022	Bone mineral density || id:ebi-a-GCST90014022	TRUE	reported	igd	2	1	FALSE	NA
336	rs6465495	G	T	G	T	-0.0217226	0.056	NA	0.6547	FALSE	FALSE	FALSE	ufGdm5	0.0446	0.2091	outcome	TRUE	reported	textfile	7	95874872	0.0021807	2.25165e-23	365403	ebi-a-GCST90014022	Bone mineral density || id:ebi-a-GCST90014022	TRUE	reported	igd	2	1	TRUE	NA
337	rs6469765	C	T	C	T	-0.0236841	0.0231	NA	0.7755	FALSE	FALSE	FALSE	ufGdm5	0.0511	0.651	outcome	TRUE	reported	textfile	8	119760796	0.00253923	1.08618e-20	365403	ebi-a-GCST90014022	Bone mineral density || id:ebi-a-GCST90014022	TRUE	reported	igd	2	1	TRUE	NA
338	rs6471752	T	C	T	C	-0.0205284	0.0087	NA	0.1522	FALSE	FALSE	FALSE	ufGdm5	0.0586	0.8819	outcome	TRUE	reported	textfile	8	49309167	0.0028666	7.9965e-13	365403	ebi-a-GCST90014022	Bone mineral density || id:ebi-a-GCST90014022	TRUE	reported	igd	2	1	TRUE	NA
339	rs6473188	A	C	A	C	-0.0185641	0.0126	NA	0.6684	FALSE	FALSE	FALSE	ufGdm5	0.0447	0.779	outcome	TRUE	reported	textfile	8	80811238	0.0021613	8.74782e-18	365403	ebi-a-GCST90014022	Bone mineral density || id:ebi-a-GCST90014022	TRUE	reported	igd	2	1	TRUE	NA
340	rs6485702	C	T	C	T	-0.0348355	-0.0933	NA	0.6653	FALSE	FALSE	FALSE	ufGdm5	0.0494	0.05909	outcome	TRUE	reported	textfile	11	46898771	0.00217396	8.6876e-58	365403	ebi-a-GCST90014022	Bone mineral density || id:ebi-a-GCST90014022	TRUE	reported	igd	2	1	TRUE	NA
341	rs665783	A	G	A	G	-0.0180094	0.0517	NA	0.3099	FALSE	FALSE	FALSE	ufGdm5	0.046	0.261	outcome	TRUE	reported	textfile	2	45881297	0.00225076	1.22914e-15	365403	ebi-a-GCST90014022	Bone mineral density || id:ebi-a-GCST90014022	TRUE	reported	igd	2	1	TRUE	NA
342	rs6660927	C	A	C	A	-0.0284642	0.055	NA	0.0969	FALSE	FALSE	FALSE	ufGdm5	0.0726	0.4492	outcome	TRUE	reported	textfile	1	21960044	0.00330365	6.93426e-18	365403	ebi-a-GCST90014022	Bone mineral density || id:ebi-a-GCST90014022	TRUE	reported	igd	2	1	TRUE	NA
343	rs6676572	C	T	C	T	-0.0165889	0.0801	NA	0.6157	FALSE	FALSE	FALSE	ufGdm5	0.048	0.09492	outcome	TRUE	reported	textfile	1	19740069	0.0021296	6.71738e-15	365403	ebi-a-GCST90014022	Bone mineral density || id:ebi-a-GCST90014022	TRUE	reported	igd	2	1	TRUE	NA
344	rs6684375	T	C	T	C	0.0604439	0.131	NA	0.1576	FALSE	FALSE	FALSE	ufGdm5	0.0576	0.02293	outcome	TRUE	reported	textfile	1	22706434	0.00271306	5.92925e-110	365403	ebi-a-GCST90014022	Bone mineral density || id:ebi-a-GCST90014022	TRUE	reported	igd	2	1	TRUE	NA
345	rs66927142	T	C	T	C	0.0295387	0.0647	NA	0.1172	FALSE	FALSE	FALSE	ufGdm5	0.0657	0.3247	outcome	TRUE	reported	textfile	2	202776178	0.00320635	3.18493e-20	365403	ebi-a-GCST90014022	Bone mineral density || id:ebi-a-GCST90014022	TRUE	reported	igd	2	1	TRUE	NA
346	rs6707519	C	T	C	T	-0.0125106	-0.0236	NA	0.308	FALSE	FALSE	FALSE	ufGdm5	0.0454	0.6036	outcome	TRUE	reported	textfile	2	197081215	0.00223531	2.18308e-08	365403	ebi-a-GCST90014022	Bone mineral density || id:ebi-a-GCST90014022	TRUE	reported	igd	2	1	TRUE	NA
347	rs6713845	C	T	C	T	0.0197782	0.046	NA	0.3434	FALSE	FALSE	FALSE	ufGdm5	0.044	0.2954	outcome	TRUE	reported	textfile	2	28854570	0.00216048	5.45884e-20	365403	ebi-a-GCST90014022	Bone mineral density || id:ebi-a-GCST90014022	TRUE	reported	igd	2	1	TRUE	NA
348	rs6729682	T	A	T	A	-0.0150015	0.022	NA	0.5352	FALSE	TRUE	TRUE	ufGdm5	0.0468	0.6384	outcome	TRUE	reported	textfile	2	181969092	0.00207705	5.10387e-13	365403	ebi-a-GCST90014022	Bone mineral density || id:ebi-a-GCST90014022	TRUE	reported	igd	2	1	FALSE	NA
349	rs6755144	G	A	G	A	-0.0303952	-0.0615	NA	0.2439	FALSE	FALSE	FALSE	ufGdm5	0.0547	0.2602	outcome	TRUE	reported	textfile	2	40636240	0.00256055	1.68345e-32	365403	ebi-a-GCST90014022	Bone mineral density || id:ebi-a-GCST90014022	TRUE	reported	igd	2	1	TRUE	NA
350	rs6803861	A	G	A	G	-0.0162525	-0.0156	NA	0.2985	FALSE	FALSE	FALSE	ufGdm5	0.0468	0.7381	outcome	TRUE	reported	textfile	3	168628138	0.00225888	6.24741e-13	365403	ebi-a-GCST90014022	Bone mineral density || id:ebi-a-GCST90014022	TRUE	reported	igd	2	1	TRUE	NA
351	rs68056217	A	C	A	C	-0.0163885	0.0261	NA	0.7725	FALSE	FALSE	FALSE	ufGdm5	0.0522	0.6167	outcome	TRUE	reported	textfile	4	54338867	0.00254731	1.24555e-10	365403	ebi-a-GCST90014022	Bone mineral density || id:ebi-a-GCST90014022	TRUE	reported	igd	2	1	TRUE	NA
352	rs6844904	A	G	A	G	0.0335955	0.051	NA	0.8366	FALSE	FALSE	FALSE	ufGdm5	0.062	0.4104	outcome	TRUE	reported	textfile	4	146167657	0.00275832	3.98841e-34	365403	ebi-a-GCST90014022	Bone mineral density || id:ebi-a-GCST90014022	TRUE	reported	igd	2	1	TRUE	NA
353	rs6846476	G	T	G	T	-0.0147609	-0.0912	NA	0.5828	FALSE	FALSE	FALSE	ufGdm5	0.0428	0.03328	outcome	TRUE	reported	textfile	4	145631648	0.00207614	1.16252e-12	365403	ebi-a-GCST90014022	Bone mineral density || id:ebi-a-GCST90014022	TRUE	reported	igd	2	1	TRUE	NA
354	rs6866190	G	A	G	A	-0.0180054	0.0244	NA	0.1638	FALSE	FALSE	FALSE	ufGdm5	0.058	0.6746	outcome	TRUE	reported	textfile	5	67102159	0.00280038	1.27909e-10	365403	ebi-a-GCST90014022	Bone mineral density || id:ebi-a-GCST90014022	TRUE	reported	igd	2	1	TRUE	NA
355	rs6870556	A	G	A	G	-0.0183336	-0.0285	NA	0.6156	FALSE	FALSE	FALSE	ufGdm5	0.0431	0.5091	outcome	TRUE	reported	textfile	5	31134837	0.00212191	5.61436e-18	365403	ebi-a-GCST90014022	Bone mineral density || id:ebi-a-GCST90014022	TRUE	reported	igd	2	1	TRUE	NA
356	rs6882422	A	G	A	G	-0.0294304	-0.0883	NA	0.1067	FALSE	FALSE	FALSE	ufGdm5	0.0695	0.2041	outcome	TRUE	reported	textfile	5	135430668	0.00321034	4.8473e-20	365403	ebi-a-GCST90014022	Bone mineral density || id:ebi-a-GCST90014022	TRUE	reported	igd	2	1	TRUE	NA
357	rs6885822	A	G	A	G	-0.0236577	0	NA	0.1537	FALSE	FALSE	FALSE	ufGdm5	0.0581	0.9994	outcome	TRUE	reported	textfile	5	158263144	0.00279076	2.30781e-17	365403	ebi-a-GCST90014022	Bone mineral density || id:ebi-a-GCST90014022	TRUE	reported	igd	2	1	TRUE	NA
358	rs6913642	G	A	G	A	-0.0231978	0.0182	NA	0.7093	FALSE	FALSE	FALSE	ufGdm5	0.0516	0.7239	outcome	TRUE	reported	textfile	6	83757448	0.00225395	7.65068e-25	365403	ebi-a-GCST90014022	Bone mineral density || id:ebi-a-GCST90014022	TRUE	reported	igd	2	1	TRUE	NA
359	rs6965122	G	A	G	A	-0.0461171	-0.0155	NA	0.328	FALSE	FALSE	FALSE	ufGdm5	0.0453	0.733	outcome	TRUE	reported	textfile	7	96133319	0.00221509	2.88138e-96	365403	ebi-a-GCST90014022	Bone mineral density || id:ebi-a-GCST90014022	TRUE	reported	igd	2	1	TRUE	NA
360	rs6977460	G	A	G	A	-0.0150758	0.0651	NA	0.2411	FALSE	FALSE	FALSE	ufGdm5	0.0493	0.1872	outcome	TRUE	reported	textfile	7	138667788	0.00237252	2.09353e-10	365403	ebi-a-GCST90014022	Bone mineral density || id:ebi-a-GCST90014022	TRUE	reported	igd	2	1	TRUE	NA
361	rs6985162	C	A	C	A	-0.0141995	0.0494	NA	0.3642	FALSE	FALSE	FALSE	ufGdm5	0.0438	0.2589	outcome	TRUE	reported	textfile	8	109009951	0.00216995	6.00067e-11	365403	ebi-a-GCST90014022	Bone mineral density || id:ebi-a-GCST90014022	TRUE	reported	igd	2	1	TRUE	NA
362	rs7000279	T	C	T	C	0.013919	-0.0461	NA	0.2665	FALSE	FALSE	FALSE	ufGdm5	0.0489	0.3457	outcome	TRUE	reported	textfile	8	142298179	0.00233203	2.39243e-09	365403	ebi-a-GCST90014022	Bone mineral density || id:ebi-a-GCST90014022	TRUE	reported	igd	2	1	TRUE	NA
363	rs7014448	G	T	G	T	-0.0249913	-0.0233	NA	0.6984	FALSE	FALSE	FALSE	ufGdm5	0.0461	0.6134	outcome	TRUE	reported	textfile	8	127990833	0.00219875	6.16453e-30	365403	ebi-a-GCST90014022	Bone mineral density || id:ebi-a-GCST90014022	TRUE	reported	igd	2	1	TRUE	NA
364	rs7021585	A	G	A	G	0.0188991	0.0954	NA	0.2419	FALSE	FALSE	FALSE	ufGdm5	0.0498	0.05533	outcome	TRUE	reported	textfile	9	111108250	0.00237423	1.7191e-15	365403	ebi-a-GCST90014022	Bone mineral density || id:ebi-a-GCST90014022	TRUE	reported	igd	2	1	TRUE	NA
365	rs7026372	C	T	C	T	0.015915	0.0279	NA	0.181	FALSE	FALSE	FALSE	ufGdm5	0.057	0.6248	outcome	TRUE	reported	textfile	9	124737865	0.0027164	4.66026e-09	365403	ebi-a-GCST90014022	Bone mineral density || id:ebi-a-GCST90014022	TRUE	reported	igd	2	1	TRUE	NA
366	rs7088400	A	G	A	G	0.0133999	0.0084	NA	0.5369	FALSE	FALSE	FALSE	ufGdm5	0.0422	0.8416	outcome	TRUE	reported	textfile	10	82159093	0.00206663	8.93511e-11	365403	ebi-a-GCST90014022	Bone mineral density || id:ebi-a-GCST90014022	TRUE	reported	igd	2	1	TRUE	NA
367	rs7102	C	T	C	T	-0.019446	-0.026	NA	0.3569	FALSE	FALSE	FALSE	ufGdm5	0.0486	0.5928	outcome	TRUE	reported	textfile	16	11642242	0.0021426	1.12746e-19	365403	ebi-a-GCST90014022	Bone mineral density || id:ebi-a-GCST90014022	TRUE	reported	igd	2	1	TRUE	NA
368	rs7121746	G	A	G	A	-0.0580358	0.0303	NA	0.5985	FALSE	FALSE	FALSE	ufGdm5	0.0427	0.4786	outcome	TRUE	reported	textfile	11	112437007	0.00210261	1.05925e-167	365403	ebi-a-GCST90014022	Bone mineral density || id:ebi-a-GCST90014022	TRUE	reported	igd	2	1	TRUE	NA
369	rs7123749	G	A	G	A	-0.0450157	-0.0021	NA	0.6159	FALSE	FALSE	FALSE	ufGdm5	0.0436	0.9614	outcome	TRUE	reported	textfile	11	27303855	0.00214672	1.24509e-97	365403	ebi-a-GCST90014022	Bone mineral density || id:ebi-a-GCST90014022	TRUE	reported	igd	2	1	TRUE	NA
370	rs7125361	G	C	G	C	0.0338758	0.1112	NA	0.4241	FALSE	TRUE	TRUE	ufGdm5	0.043	0.009747	outcome	TRUE	reported	textfile	11	115080042	0.00209601	9.33899e-59	365403	ebi-a-GCST90014022	Bone mineral density || id:ebi-a-GCST90014022	TRUE	reported	igd	2	1	FALSE	NA
371	rs7135535	A	G	A	G	-0.013023	0.0158	NA	0.4686	FALSE	FALSE	FALSE	ufGdm5	0.042	0.7063	outcome	TRUE	reported	textfile	12	92519289	0.00206833	3.04698e-10	365403	ebi-a-GCST90014022	Bone mineral density || id:ebi-a-GCST90014022	TRUE	reported	igd	2	1	TRUE	NA
372	rs71378512	A	G	A	G	-0.0913408	-0.1759	NA	0.0608	FALSE	FALSE	FALSE	ufGdm5	0.1075	0.1018	outcome	TRUE	reported	textfile	16	410178	0.00532996	7.82708e-66	365403	ebi-a-GCST90014022	Bone mineral density || id:ebi-a-GCST90014022	TRUE	reported	igd	2	1	TRUE	NA
373	rs71390846	C	G	C	G	-0.0418561	0.0154	NA	0.1859	FALSE	TRUE	TRUE	ufGdm5	0.0551	0.7804	outcome	TRUE	reported	textfile	16	86714715	0.00264039	1.35613e-56	365403	ebi-a-GCST90014022	Bone mineral density || id:ebi-a-GCST90014022	TRUE	reported	igd	2	1	FALSE	NA
374	rs7147775	G	T	G	T	-0.0173963	-0.0249	NA	0.4771	FALSE	FALSE	FALSE	ufGdm5	0.0425	0.5574	outcome	TRUE	reported	textfile	14	75670211	0.00205633	2.67732e-17	365403	ebi-a-GCST90014022	Bone mineral density || id:ebi-a-GCST90014022	TRUE	reported	igd	2	1	TRUE	NA
375	rs716255	T	A	T	A	-0.0296977	0.0779	NA	0.1832	FALSE	TRUE	TRUE	ufGdm5	0.0542	0.1509	outcome	TRUE	reported	textfile	10	79419679	0.00268101	1.62144e-28	365403	ebi-a-GCST90014022	Bone mineral density || id:ebi-a-GCST90014022	TRUE	reported	igd	2	1	FALSE	NA
376	rs7167692	C	T	C	T	-0.0491651	0.1057	NA	0.0527	FALSE	FALSE	FALSE	ufGdm5	0.1049	0.3137	outcome	TRUE	reported	textfile	15	85660184	0.00461543	1.7002e-26	365403	ebi-a-GCST90014022	Bone mineral density || id:ebi-a-GCST90014022	TRUE	reported	igd	2	1	TRUE	NA
377	rs7198032	G	A	G	A	-0.0168796	0.0597	NA	0.6095	FALSE	FALSE	FALSE	ufGdm5	0.0437	0.172	outcome	TRUE	reported	textfile	16	88467807	0.00211293	1.36364e-15	365403	ebi-a-GCST90014022	Bone mineral density || id:ebi-a-GCST90014022	TRUE	reported	igd	2	1	TRUE	NA
378	rs7198843	C	T	C	T	0.0117075	0.0371	NA	0.5547	FALSE	FALSE	FALSE	ufGdm5	0.0431	0.3889	outcome	TRUE	reported	textfile	16	72911739	0.00208572	1.98651e-08	365403	ebi-a-GCST90014022	Bone mineral density || id:ebi-a-GCST90014022	TRUE	reported	igd	2	1	TRUE	NA
379	rs7212160	A	G	A	G	-0.0180094	0.0878	NA	0.7484	FALSE	FALSE	FALSE	ufGdm5	0.0495	0.07634	outcome	TRUE	reported	textfile	17	29836853	0.00237696	3.5465e-14	365403	ebi-a-GCST90014022	Bone mineral density || id:ebi-a-GCST90014022	TRUE	reported	igd	2	1	TRUE	NA
380	rs7236090	C	T	C	T	0.0115176	-0.0301	NA	0.5404	FALSE	FALSE	FALSE	ufGdm5	0.0478	0.5288	outcome	TRUE	reported	textfile	18	60947111	0.00206234	2.34072e-08	365403	ebi-a-GCST90014022	Bone mineral density || id:ebi-a-GCST90014022	TRUE	reported	igd	2	1	TRUE	NA
381	rs72656010	C	T	C	T	0.01887	-0.0211	NA	0.1472	FALSE	FALSE	FALSE	ufGdm5	0.0596	0.724	outcome	TRUE	reported	textfile	8	57122215	0.00304843	6.01423e-10	365403	ebi-a-GCST90014022	Bone mineral density || id:ebi-a-GCST90014022	TRUE	reported	igd	2	1	TRUE	NA
382	rs7267595	C	A	C	A	-0.032124	-0.0063	NA	0.5017	FALSE	FALSE	FALSE	ufGdm5	0.046	0.891	outcome	TRUE	reported	textfile	20	10643850	0.00206368	1.23254e-54	365403	ebi-a-GCST90014022	Bone mineral density || id:ebi-a-GCST90014022	TRUE	reported	igd	2	1	TRUE	NA
383	rs72721613	T	C	T	C	0.0171299	0.0587	NA	0.1526	FALSE	FALSE	FALSE	ufGdm5	0.0626	0.3482	outcome	TRUE	reported	textfile	14	75790046	0.00274207	4.18264e-10	365403	ebi-a-GCST90014022	Bone mineral density || id:ebi-a-GCST90014022	TRUE	reported	igd	2	1	TRUE	NA
384	rs72730956	G	A	G	A	0.0296081	-0.1961	NA	0.0806	FALSE	FALSE	FALSE	ufGdm5	0.0914	0.03193	outcome	TRUE	reported	textfile	15	52016808	0.00383232	1.11071e-14	365403	ebi-a-GCST90014022	Bone mineral density || id:ebi-a-GCST90014022	TRUE	reported	igd	2	1	TRUE	NA
385	rs72805220	A	C	A	C	-0.0644547	0.0571	NA	0.0664	FALSE	FALSE	FALSE	ufGdm5	0.0899	0.5252	outcome	TRUE	reported	textfile	16	51903981	0.00413539	9.0469e-55	365403	ebi-a-GCST90014022	Bone mineral density || id:ebi-a-GCST90014022	TRUE	reported	igd	2	1	TRUE	NA
386	rs72813180	G	C	G	C	-0.0158395	-0.0621	NA	0.146	FALSE	TRUE	TRUE	ufGdm5	0.0613	0.3111	outcome	TRUE	reported	textfile	5	176732537	0.00286031	3.06486e-08	365403	ebi-a-GCST90014022	Bone mineral density || id:ebi-a-GCST90014022	TRUE	reported	igd	2	1	FALSE	NA
387	rs72840032	T	C	T	C	0.032309	0.0034	NA	0.0498	FALSE	FALSE	FALSE	ufGdm5	0.1082	0.9753	outcome	TRUE	reported	textfile	10	101889964	0.00497946	8.67361e-11	365403	ebi-a-GCST90014022	Bone mineral density || id:ebi-a-GCST90014022	TRUE	reported	igd	2	1	TRUE	NA
388	rs72856728	A	C	A	C	-0.0283991	0.1358	NA	0.0562	FALSE	FALSE	FALSE	ufGdm5	0.1	0.1746	outcome	TRUE	reported	textfile	17	63563949	0.00496431	1.06118e-08	365403	ebi-a-GCST90014022	Bone mineral density || id:ebi-a-GCST90014022	TRUE	reported	igd	2	1	TRUE	NA
389	rs72868808	T	C	T	C	0.051997	-0.0389	NA	0.0658	FALSE	FALSE	FALSE	ufGdm5	0.0859	0.6506	outcome	TRUE	reported	textfile	6	55599780	0.0041093	1.07004e-36	365403	ebi-a-GCST90014022	Bone mineral density || id:ebi-a-GCST90014022	TRUE	reported	igd	2	1	TRUE	NA
390	rs72871127	C	T	C	T	-0.0291464	0.0688	NA	0.0586	FALSE	FALSE	FALSE	ufGdm5	0.093	0.4598	outcome	TRUE	reported	textfile	3	41507564	0.00424828	6.85015e-12	365403	ebi-a-GCST90014022	Bone mineral density || id:ebi-a-GCST90014022	TRUE	reported	igd	2	1	TRUE	NA
391	rs72875566	C	G	C	G	0.0230995	-0.1346	NA	0.1282	FALSE	TRUE	TRUE	ufGdm5	0.0717	0.06055	outcome	TRUE	reported	textfile	2	43454038	0.0030709	5.39138e-14	365403	ebi-a-GCST90014022	Bone mineral density || id:ebi-a-GCST90014022	TRUE	reported	igd	2	1	FALSE	NA
392	rs7290979	C	A	C	A	-0.0251157	0.0251	NA	0.2991	FALSE	FALSE	FALSE	ufGdm5	0.0467	0.5919	outcome	TRUE	reported	textfile	22	39044427	0.0022675	1.63305e-28	365403	ebi-a-GCST90014022	Bone mineral density || id:ebi-a-GCST90014022	TRUE	reported	igd	2	1	TRUE	NA
393	rs72921443	T	C	T	C	-0.0259776	-0.0398	NA	0.0758	FALSE	FALSE	FALSE	ufGdm5	0.0815	0.6249	outcome	TRUE	reported	textfile	4	127528506	0.00380737	8.91661e-12	365403	ebi-a-GCST90014022	Bone mineral density || id:ebi-a-GCST90014022	TRUE	reported	igd	2	1	TRUE	NA
394	rs72945685	T	C	T	C	0.0259258	0.0331	NA	0.1046	FALSE	FALSE	FALSE	ufGdm5	0.0704	0.6381	outcome	TRUE	reported	textfile	6	107962470	0.00329974	3.93731e-15	365403	ebi-a-GCST90014022	Bone mineral density || id:ebi-a-GCST90014022	TRUE	reported	igd	2	1	TRUE	NA
395	rs72971208	C	G	C	G	-0.0204611	-0.0284	NA	0.1	FALSE	TRUE	TRUE	ufGdm5	0.0709	0.6885	outcome	TRUE	reported	textfile	11	91547879	0.00336138	1.14964e-09	365403	ebi-a-GCST90014022	Bone mineral density || id:ebi-a-GCST90014022	TRUE	reported	igd	2	1	FALSE	NA
396	rs73066226	C	T	C	T	0.016976	0.0614	NA	0.1776	FALSE	FALSE	FALSE	ufGdm5	0.0557	0.2702	outcome	TRUE	reported	textfile	19	59008213	0.00278022	1.02167e-09	365403	ebi-a-GCST90014022	Bone mineral density || id:ebi-a-GCST90014022	TRUE	reported	igd	2	1	TRUE	NA
397	rs7324365	C	T	C	T	-0.0218703	-0.0186	NA	0.8057	FALSE	FALSE	FALSE	ufGdm5	0.0541	0.7316	outcome	TRUE	reported	textfile	13	100601327	0.00257651	2.09604e-17	365403	ebi-a-GCST90014022	Bone mineral density || id:ebi-a-GCST90014022	TRUE	reported	igd	2	1	TRUE	NA
398	rs7329483	G	A	G	A	-0.0249865	0.0263	NA	0.8757	FALSE	FALSE	FALSE	ufGdm5	0.0642	0.682	outcome	TRUE	reported	textfile	13	24242801	0.00318507	4.33411e-15	365403	ebi-a-GCST90014022	Bone mineral density || id:ebi-a-GCST90014022	TRUE	reported	igd	2	1	TRUE	NA
399	rs74119759	T	C	T	C	-0.0289403	0.0699	NA	0.168	FALSE	FALSE	FALSE	ufGdm5	0.0561	0.2126	outcome	TRUE	reported	textfile	10	20143109	0.00284059	2.24078e-24	365403	ebi-a-GCST90014022	Bone mineral density || id:ebi-a-GCST90014022	TRUE	reported	igd	2	1	TRUE	NA
400	rs74439044	C	T	C	T	-0.0343633	-0.0137	NA	0.1101	FALSE	FALSE	FALSE	ufGdm5	0.0761	0.857	outcome	TRUE	reported	textfile	17	7781019	0.00347139	4.20339e-23	365403	ebi-a-GCST90014022	Bone mineral density || id:ebi-a-GCST90014022	TRUE	reported	igd	2	1	TRUE	NA
401	rs7445576	T	C	T	C	-0.0172044	0.0211	NA	0.2087	FALSE	FALSE	FALSE	ufGdm5	0.0588	0.7194	outcome	TRUE	reported	textfile	5	154036902	0.00254205	1.30647e-11	365403	ebi-a-GCST90014022	Bone mineral density || id:ebi-a-GCST90014022	TRUE	reported	igd	2	1	TRUE	NA
402	rs745428	A	G	A	G	0.0242652	-0.0911	NA	0.1365	FALSE	FALSE	FALSE	ufGdm5	0.0622	0.1435	outcome	TRUE	reported	textfile	5	36649053	0.00290495	6.65426e-17	365403	ebi-a-GCST90014022	Bone mineral density || id:ebi-a-GCST90014022	TRUE	reported	igd	2	1	TRUE	NA
403	rs748609	C	T	C	T	0.0125968	0.0039	NA	0.3768	FALSE	FALSE	FALSE	ufGdm5	0.0439	0.9292	outcome	TRUE	reported	textfile	19	18560282	0.0021286	3.26137e-09	365403	ebi-a-GCST90014022	Bone mineral density || id:ebi-a-GCST90014022	TRUE	reported	igd	2	1	TRUE	NA
404	rs74901184	A	G	A	G	-0.0511789	-0.1986	NA	0.0232	FALSE	FALSE	FALSE	ufGdm5	0.183	0.2778	outcome	TRUE	reported	textfile	2	145730388	0.0077711	4.52481e-11	365403	ebi-a-GCST90014022	Bone mineral density || id:ebi-a-GCST90014022	TRUE	reported	igd	2	1	TRUE	NA
405	rs749368	T	A	T	A	0.0285508	0.1006	NA	0.0588	FALSE	TRUE	TRUE	ufGdm5	0.0932	0.2803	outcome	TRUE	reported	textfile	8	22501333	0.00429192	2.88669e-11	365403	ebi-a-GCST90014022	Bone mineral density || id:ebi-a-GCST90014022	TRUE	reported	igd	2	1	FALSE	NA
406	rs74971894	G	A	G	A	-0.0362783	-0.0015	NA	0.1182	FALSE	FALSE	FALSE	ufGdm5	0.0725	0.9835	outcome	TRUE	reported	textfile	6	21888517	0.00324213	4.58353e-29	365403	ebi-a-GCST90014022	Bone mineral density || id:ebi-a-GCST90014022	TRUE	reported	igd	2	1	TRUE	NA
407	rs75001702	T	A	T	A	0.0280456	-0.0795	NA	0.0643	FALSE	TRUE	TRUE	ufGdm5	0.0937	0.396	outcome	TRUE	reported	textfile	13	100324046	0.0043337	9.70287e-11	365403	ebi-a-GCST90014022	Bone mineral density || id:ebi-a-GCST90014022	TRUE	reported	igd	2	1	FALSE	NA
408	rs7516171	T	C	T	C	0.0242838	-0.0253	NA	0.1833	FALSE	FALSE	FALSE	ufGdm5	0.0555	0.649	outcome	TRUE	reported	textfile	1	210466932	0.00270867	3.09671e-19	365403	ebi-a-GCST90014022	Bone mineral density || id:ebi-a-GCST90014022	TRUE	reported	igd	2	1	TRUE	NA
409	rs75230517	C	G	C	G	-0.0991558	-0.1183	NA	0.0559	FALSE	TRUE	TRUE	ufGdm5	0.0973	0.2241	outcome	TRUE	reported	textfile	6	45106438	0.00473515	2.29668e-97	365403	ebi-a-GCST90014022	Bone mineral density || id:ebi-a-GCST90014022	TRUE	reported	igd	2	1	FALSE	NA
410	rs7584373	A	G	A	G	-0.0163508	-0.0338	NA	0.3566	FALSE	FALSE	FALSE	ufGdm5	0.0446	0.448	outcome	TRUE	reported	textfile	2	68079211	0.00217703	5.88437e-14	365403	ebi-a-GCST90014022	Bone mineral density || id:ebi-a-GCST90014022	TRUE	reported	igd	2	1	TRUE	NA
411	rs7585120	T	C	T	C	0.016718	0.0243	NA	0.2675	FALSE	FALSE	FALSE	ufGdm5	0.0483	0.6152	outcome	TRUE	reported	textfile	2	118840782	0.00234885	1.09875e-12	365403	ebi-a-GCST90014022	Bone mineral density || id:ebi-a-GCST90014022	TRUE	reported	igd	2	1	TRUE	NA
412	rs76330411	T	C	T	C	-0.0158232	0.135	NA	0.1571	FALSE	FALSE	FALSE	ufGdm5	0.0599	0.02424	outcome	TRUE	reported	textfile	1	202210615	0.00282647	2.16536e-08	365403	ebi-a-GCST90014022	Bone mineral density || id:ebi-a-GCST90014022	TRUE	reported	igd	2	1	TRUE	NA
413	rs76444973	T	C	T	C	0.036598	0.204	NA	0.0872	FALSE	FALSE	FALSE	ufGdm5	0.0894	0.02255	outcome	TRUE	reported	textfile	4	816756	0.00364594	1.03729e-23	365403	ebi-a-GCST90014022	Bone mineral density || id:ebi-a-GCST90014022	TRUE	reported	igd	2	1	TRUE	NA
414	rs7648704	T	G	T	G	-0.0127481	-0.0068	NA	0.648	FALSE	FALSE	FALSE	ufGdm5	0.0436	0.8767	outcome	TRUE	reported	textfile	3	32941852	0.00217012	4.24405e-09	365403	ebi-a-GCST90014022	Bone mineral density || id:ebi-a-GCST90014022	TRUE	reported	igd	2	1	TRUE	NA
415	rs7679094	T	C	T	C	-0.0139481	0.0487	NA	0.4049	FALSE	FALSE	FALSE	ufGdm5	0.0429	0.2568	outcome	TRUE	reported	textfile	4	55897391	0.00208838	2.40769e-11	365403	ebi-a-GCST90014022	Bone mineral density || id:ebi-a-GCST90014022	TRUE	reported	igd	2	1	TRUE	NA
416	rs7681056	C	T	C	T	0.0135233	0.0629	NA	0.2953	FALSE	FALSE	FALSE	ufGdm5	0.0468	0.1787	outcome	TRUE	reported	textfile	4	125521339	0.00221829	1.08575e-09	365403	ebi-a-GCST90014022	Bone mineral density || id:ebi-a-GCST90014022	TRUE	reported	igd	2	1	TRUE	NA
417	rs7694707	G	A	G	A	-0.0125242	-0.0163	NA	0.6224	FALSE	FALSE	FALSE	ufGdm5	0.0436	0.7085	outcome	TRUE	reported	textfile	4	26331433	0.00212178	3.57594e-09	365403	ebi-a-GCST90014022	Bone mineral density || id:ebi-a-GCST90014022	TRUE	reported	igd	2	1	TRUE	NA
418	rs76983463	C	T	C	T	0.0384019	0.0788	NA	0.0349	FALSE	FALSE	FALSE	ufGdm5	0.1204	0.5126	outcome	TRUE	reported	textfile	13	41195654	0.00518603	1.3128e-13	365403	ebi-a-GCST90014022	Bone mineral density || id:ebi-a-GCST90014022	TRUE	reported	igd	2	1	TRUE	NA
419	rs7703751	T	A	T	A	-0.0240092	-0.0633	NA	0.2579	FALSE	TRUE	TRUE	ufGdm5	0.0486	0.1929	outcome	TRUE	reported	textfile	5	122831981	0.00235029	1.692e-24	365403	ebi-a-GCST90014022	Bone mineral density || id:ebi-a-GCST90014022	TRUE	reported	igd	2	1	FALSE	NA
420	rs77173816	T	C	T	C	0.0130765	0.0412	NA	0.2985	FALSE	FALSE	FALSE	ufGdm5	0.0462	0.3722	outcome	TRUE	reported	textfile	18	57922905	0.00224721	5.91943e-09	365403	ebi-a-GCST90014022	Bone mineral density || id:ebi-a-GCST90014022	TRUE	reported	igd	2	1	TRUE	NA
421	rs7727877	T	C	T	C	0.0125369	0.03	NA	0.3873	FALSE	FALSE	FALSE	ufGdm5	0.043	0.4853	outcome	TRUE	reported	textfile	5	97747044	0.00212307	3.52476e-09	365403	ebi-a-GCST90014022	Bone mineral density || id:ebi-a-GCST90014022	TRUE	reported	igd	2	1	TRUE	NA
422	rs77344927	A	G	A	G	0.0135467	0.0496	NA	0.2345	FALSE	FALSE	FALSE	ufGdm5	0.0569	0.3834	outcome	TRUE	reported	textfile	4	13247829	0.00246178	3.73809e-08	365403	ebi-a-GCST90014022	Bone mineral density || id:ebi-a-GCST90014022	TRUE	reported	igd	2	1	TRUE	NA
423	rs77392239	G	T	G	T	0.035113	0.017	NA	0.0743	FALSE	FALSE	FALSE	ufGdm5	0.0844	0.8405	outcome	TRUE	reported	textfile	9	118756890	0.00383743	5.68591e-20	365403	ebi-a-GCST90014022	Bone mineral density || id:ebi-a-GCST90014022	TRUE	reported	igd	2	1	TRUE	NA
424	rs77431781	T	A	T	A	-0.0257539	0.0923	NA	0.0673	FALSE	TRUE	TRUE	ufGdm5	0.0861	0.2841	outcome	TRUE	reported	textfile	4	124534992	0.0039842	1.01965e-10	365403	ebi-a-GCST90014022	Bone mineral density || id:ebi-a-GCST90014022	TRUE	reported	igd	2	1	FALSE	NA
425	rs77597677	A	G	A	G	-0.0178981	-0.0576	NA	0.1517	FALSE	FALSE	FALSE	ufGdm5	0.0594	0.3324	outcome	TRUE	reported	textfile	1	198021865	0.00291698	8.47149e-10	365403	ebi-a-GCST90014022	Bone mineral density || id:ebi-a-GCST90014022	TRUE	reported	igd	2	1	TRUE	NA
426	rs77664284	T	A	T	A	-0.0303634	-0.1443	NA	0.8242	FALSE	TRUE	TRUE	ufGdm5	0.0611	0.0182	outcome	TRUE	reported	textfile	1	220189139	0.0027085	3.62493e-29	365403	ebi-a-GCST90014022	Bone mineral density || id:ebi-a-GCST90014022	TRUE	reported	igd	2	1	FALSE	NA
427	rs7774446	C	T	C	T	0.0165284	0.0511	NA	0.2325	FALSE	FALSE	FALSE	ufGdm5	0.0501	0.3071	outcome	TRUE	reported	textfile	6	151728472	0.00245481	1.66112e-11	365403	ebi-a-GCST90014022	Bone mineral density || id:ebi-a-GCST90014022	TRUE	reported	igd	2	1	TRUE	NA
428	rs7795692	G	A	G	A	0.0744828	0.109	NA	0.3501	FALSE	FALSE	FALSE	ufGdm5	0.044	0.01328	outcome	TRUE	reported	textfile	7	120885423	0.00217783	1e-200	365403	ebi-a-GCST90014022	Bone mineral density || id:ebi-a-GCST90014022	TRUE	reported	igd	2	1	TRUE	NA
429	rs78029398	T	C	T	C	0.0130017	0.0248	NA	0.3731	FALSE	FALSE	FALSE	ufGdm5	0.0435	0.5686	outcome	TRUE	reported	textfile	3	113421321	0.00216432	1.88677e-09	365403	ebi-a-GCST90014022	Bone mineral density || id:ebi-a-GCST90014022	TRUE	reported	igd	2	1	TRUE	NA
430	rs78058190	A	G	A	G	0.0370653	-0.1135	NA	0.0607	FALSE	FALSE	FALSE	ufGdm5	0.1093	0.2992	outcome	TRUE	reported	textfile	2	219699999	0.00529677	2.60136e-12	365403	ebi-a-GCST90014022	Bone mineral density || id:ebi-a-GCST90014022	TRUE	reported	igd	2	1	TRUE	NA
431	rs78089241	G	A	G	A	-0.0340812	-0.0868	NA	0.0296	FALSE	FALSE	FALSE	ufGdm5	0.1269	0.4938	outcome	TRUE	reported	textfile	11	48214064	0.00583714	5.26175e-09	365403	ebi-a-GCST90014022	Bone mineral density || id:ebi-a-GCST90014022	TRUE	reported	igd	2	1	TRUE	NA
432	rs78292453	G	A	G	A	-0.0622236	0.0087	NA	0.0571	FALSE	FALSE	FALSE	ufGdm5	0.1173	0.941	outcome	TRUE	reported	textfile	4	1391756	0.00474335	2.59418e-39	365403	ebi-a-GCST90014022	Bone mineral density || id:ebi-a-GCST90014022	TRUE	reported	igd	2	1	TRUE	NA
433	rs7830123	G	A	G	A	-0.0286114	0.0229	NA	0.2485	FALSE	FALSE	FALSE	ufGdm5	0.0545	0.6745	outcome	TRUE	reported	textfile	8	72219699	0.00234039	2.28507e-34	365403	ebi-a-GCST90014022	Bone mineral density || id:ebi-a-GCST90014022	TRUE	reported	igd	2	1	TRUE	NA
434	rs78416576	T	C	T	C	-0.0485975	-0.17	NA	0.1111	FALSE	FALSE	FALSE	ufGdm5	0.0702	0.01544	outcome	TRUE	reported	textfile	1	22543368	0.0032198	1.79184e-51	365403	ebi-a-GCST90014022	Bone mineral density || id:ebi-a-GCST90014022	TRUE	reported	igd	2	1	TRUE	NA
435	rs78512588	A	C	A	C	-0.0423015	0.1054	NA	0.0241	FALSE	FALSE	FALSE	ufGdm5	0.153	0.4912	outcome	TRUE	reported	textfile	19	13094218	0.00632034	2.18776e-11	365403	ebi-a-GCST90014022	Bone mineral density || id:ebi-a-GCST90014022	TRUE	reported	igd	2	1	TRUE	NA
436	rs78667121	A	G	A	G	0.0513787	-0.0118	NA	0.0295	FALSE	FALSE	FALSE	ufGdm5	0.1376	0.9319	outcome	TRUE	reported	textfile	13	43200103	0.00591238	3.6241e-18	365403	ebi-a-GCST90014022	Bone mineral density || id:ebi-a-GCST90014022	TRUE	reported	igd	2	1	TRUE	NA
437	rs79479931	A	G	A	G	0.0755086	-0.0506	NA	0.0307	FALSE	FALSE	FALSE	ufGdm5	0.1456	0.7283	outcome	TRUE	reported	textfile	7	120557237	0.00613538	8.2966e-35	365403	ebi-a-GCST90014022	Bone mineral density || id:ebi-a-GCST90014022	TRUE	reported	igd	2	1	TRUE	NA
438	rs79671838	G	T	G	T	-0.049252	0.1226	NA	0.0175	FALSE	FALSE	FALSE	ufGdm5	0.2056	0.5508	outcome	TRUE	reported	textfile	7	120171210	0.00864961	1.24e-08	365403	ebi-a-GCST90014022	Bone mineral density || id:ebi-a-GCST90014022	TRUE	reported	igd	2	1	TRUE	NA
439	rs79728480	G	C	G	C	0.0500014	0.099	NA	0.0447	FALSE	TRUE	TRUE	ufGdm5	0.1136	0.3833	outcome	TRUE	reported	textfile	21	35567987	0.00547478	6.6604e-20	365403	ebi-a-GCST90014022	Bone mineral density || id:ebi-a-GCST90014022	TRUE	reported	igd	2	1	FALSE	NA
440	rs7972933	T	C	T	C	-0.0202593	-0.0547	NA	0.1045	FALSE	FALSE	FALSE	ufGdm5	0.0709	0.44	outcome	TRUE	reported	textfile	12	120424207	0.00354107	1.05747e-08	365403	ebi-a-GCST90014022	Bone mineral density || id:ebi-a-GCST90014022	TRUE	reported	igd	2	1	TRUE	NA
441	rs798552	A	G	A	G	0.012883	0.0054	NA	0.3045	FALSE	FALSE	FALSE	ufGdm5	0.0459	0.9061	outcome	TRUE	reported	textfile	7	2760124	0.00227096	1.40349e-08	365403	ebi-a-GCST90014022	Bone mineral density || id:ebi-a-GCST90014022	TRUE	reported	igd	2	1	TRUE	NA
442	rs79980676	A	G	A	G	0.033998	-0.0138	NA	0.1114	FALSE	FALSE	FALSE	ufGdm5	0.0683	0.8396	outcome	TRUE	reported	textfile	4	86746256	0.00328215	3.83178e-25	365403	ebi-a-GCST90014022	Bone mineral density || id:ebi-a-GCST90014022	TRUE	reported	igd	2	1	TRUE	NA
443	rs8002850	A	G	A	G	-0.0269047	-0.028	NA	0.3195	FALSE	FALSE	FALSE	ufGdm5	0.046	0.5431	outcome	TRUE	reported	textfile	13	22811940	0.0021742	3.59005e-35	365403	ebi-a-GCST90014022	Bone mineral density || id:ebi-a-GCST90014022	TRUE	reported	igd	2	1	TRUE	NA
444	rs8056705	G	A	G	A	0.0247385	-0.051	NA	0.0569	FALSE	FALSE	FALSE	ufGdm5	0.094	0.5876	outcome	TRUE	reported	textfile	16	55109428	0.00442199	2.21355e-08	365403	ebi-a-GCST90014022	Bone mineral density || id:ebi-a-GCST90014022	TRUE	reported	igd	2	1	TRUE	NA
445	rs808892	C	T	C	T	-0.0192763	0.0602	NA	0.8802	FALSE	FALSE	FALSE	ufGdm5	0.0673	0.3715	outcome	TRUE	reported	textfile	16	160668	0.00334303	8.11129e-09	365403	ebi-a-GCST90014022	Bone mineral density || id:ebi-a-GCST90014022	TRUE	reported	igd	2	1	TRUE	NA
446	rs848188	C	A	C	A	0.034473	0.0019	NA	0.113	FALSE	FALSE	FALSE	ufGdm5	0.0678	0.9781	outcome	TRUE	reported	textfile	1	16277082	0.00339385	3.06832e-24	365403	ebi-a-GCST90014022	Bone mineral density || id:ebi-a-GCST90014022	TRUE	reported	igd	2	1	TRUE	NA
447	rs853161	T	C	T	C	0.014786	-0.0495	NA	0.2621	FALSE	FALSE	FALSE	ufGdm5	0.0483	0.3052	outcome	TRUE	reported	textfile	5	142558454	0.00240851	8.30118e-10	365403	ebi-a-GCST90014022	Bone mineral density || id:ebi-a-GCST90014022	TRUE	reported	igd	2	1	TRUE	NA
448	rs868127	T	C	T	C	-0.0183352	0.0546	NA	0.2788	FALSE	FALSE	FALSE	ufGdm5	0.0497	0.2717	outcome	TRUE	reported	textfile	15	70402095	0.00229836	1.49279e-15	365403	ebi-a-GCST90014022	Bone mineral density || id:ebi-a-GCST90014022	TRUE	reported	igd	2	1	TRUE	NA
449	rs881714	A	C	A	C	0.0138854	-0.0685	NA	0.4465	FALSE	FALSE	FALSE	ufGdm5	0.0427	0.1087	outcome	TRUE	reported	textfile	10	44353871	0.00206976	1.96381e-11	365403	ebi-a-GCST90014022	Bone mineral density || id:ebi-a-GCST90014022	TRUE	reported	igd	2	1	TRUE	NA
450	rs884205	C	A	C	A	0.0233208	-0.0082	NA	0.7415	FALSE	FALSE	FALSE	ufGdm5	0.0532	0.8783	outcome	TRUE	reported	textfile	18	60054857	0.00236874	7.18787e-23	365403	ebi-a-GCST90014022	Bone mineral density || id:ebi-a-GCST90014022	TRUE	reported	igd	2	1	TRUE	NA
451	rs899631	T	G	T	G	0.0181627	-0.0082	NA	0.3895	FALSE	FALSE	FALSE	ufGdm5	0.048	0.8647	outcome	TRUE	reported	textfile	4	57749363	0.0021129	8.24708e-18	365403	ebi-a-GCST90014022	Bone mineral density || id:ebi-a-GCST90014022	TRUE	reported	igd	2	1	TRUE	NA
452	rs903276	G	C	G	C	0.039776	0.0011	NA	0.4672	FALSE	TRUE	TRUE	ufGdm5	0.0421	0.9794	outcome	TRUE	reported	textfile	10	31053282	0.00206699	1.6014e-82	365403	ebi-a-GCST90014022	Bone mineral density || id:ebi-a-GCST90014022	TRUE	reported	igd	2	1	FALSE	NA
453	rs912146	A	G	A	G	0.0258111	0.005	NA	0.1628	FALSE	FALSE	FALSE	ufGdm5	0.0639	0.9378	outcome	TRUE	reported	textfile	13	24828827	0.00282223	5.92789e-20	365403	ebi-a-GCST90014022	Bone mineral density || id:ebi-a-GCST90014022	TRUE	reported	igd	2	1	TRUE	NA
454	rs916880	A	G	A	G	-0.0371576	0.0254	NA	0.9211	FALSE	FALSE	FALSE	ufGdm5	0.0804	0.7519	outcome	TRUE	reported	textfile	7	27229119	0.00398711	1.16977e-20	365403	ebi-a-GCST90014022	Bone mineral density || id:ebi-a-GCST90014022	TRUE	reported	igd	2	1	TRUE	NA
455	rs928486	G	A	G	A	0.0179457	0.0453	NA	0.7742	FALSE	FALSE	FALSE	ufGdm5	0.0501	0.3654	outcome	TRUE	reported	textfile	20	45456177	0.00249379	6.19298e-13	365403	ebi-a-GCST90014022	Bone mineral density || id:ebi-a-GCST90014022	TRUE	reported	igd	2	1	TRUE	NA
456	rs930900	C	T	C	T	-0.0155077	0.1022	NA	0.6831	FALSE	FALSE	FALSE	ufGdm5	0.0459	0.0258	outcome	TRUE	reported	textfile	12	53727545	0.00222099	2.90335e-12	365403	ebi-a-GCST90014022	Bone mineral density || id:ebi-a-GCST90014022	TRUE	reported	igd	2	1	TRUE	NA
457	rs9324144	T	C	T	C	-0.0212254	0.0018	NA	0.7053	FALSE	FALSE	FALSE	ufGdm5	0.0466	0.9696	outcome	TRUE	reported	textfile	1	85332649	0.0022969	2.44512e-20	365403	ebi-a-GCST90014022	Bone mineral density || id:ebi-a-GCST90014022	TRUE	reported	igd	2	1	TRUE	NA
458	rs9340903	T	C	T	C	-0.0599108	-0.0777	NA	0.035	FALSE	FALSE	FALSE	ufGdm5	0.131	0.5534	outcome	TRUE	reported	textfile	6	152266043	0.00609163	7.96159e-23	365403	ebi-a-GCST90014022	Bone mineral density || id:ebi-a-GCST90014022	TRUE	reported	igd	2	1	TRUE	NA
459	rs9342802	C	A	C	A	-0.0134966	-0.072	NA	0.3079	FALSE	FALSE	FALSE	ufGdm5	0.0504	0.1527	outcome	TRUE	reported	textfile	6	71716172	0.00227008	2.75766e-09	365403	ebi-a-GCST90014022	Bone mineral density || id:ebi-a-GCST90014022	TRUE	reported	igd	2	1	TRUE	NA
460	rs9366639	G	C	G	C	-0.0161881	0.0512	NA	0.195	FALSE	TRUE	TRUE	ufGdm5	0.054	0.3424	outcome	TRUE	reported	textfile	6	26167613	0.00270012	2.03044e-09	365403	ebi-a-GCST90014022	Bone mineral density || id:ebi-a-GCST90014022	TRUE	reported	igd	2	1	FALSE	NA
461	rs9378485	C	T	C	T	-0.0141408	-0.0949	NA	0.3955	FALSE	FALSE	FALSE	ufGdm5	0.0428	0.02658	outcome	TRUE	reported	textfile	6	6961571	0.00212996	3.15791e-11	365403	ebi-a-GCST90014022	Bone mineral density || id:ebi-a-GCST90014022	TRUE	reported	igd	2	1	TRUE	NA
462	rs9431593	A	T	A	T	-0.0175902	0.0021	NA	0.4291	FALSE	TRUE	TRUE	ufGdm5	0.0441	0.9617	outcome	TRUE	reported	textfile	1	218991789	0.00206967	1.91205e-17	365403	ebi-a-GCST90014022	Bone mineral density || id:ebi-a-GCST90014022	TRUE	reported	igd	2	1	FALSE	NA
463	rs9472352	G	A	G	A	-0.0344871	0.0083	NA	0.2085	FALSE	FALSE	FALSE	ufGdm5	0.0519	0.8726	outcome	TRUE	reported	textfile	6	44725612	0.00258351	1.20171e-40	365403	ebi-a-GCST90014022	Bone mineral density || id:ebi-a-GCST90014022	TRUE	reported	igd	2	1	TRUE	NA
464	rs9482773	C	G	C	G	0.0795139	-0.0024	NA	0.4818	FALSE	TRUE	TRUE	ufGdm5	0.0424	0.9539	outcome	TRUE	reported	textfile	6	127459552	0.0020737	1e-200	365403	ebi-a-GCST90014022	Bone mineral density || id:ebi-a-GCST90014022	TRUE	reported	igd	2	1	FALSE	NA
465	rs9517490	C	T	C	T	-0.0335409	0.0044	NA	0.6866	FALSE	FALSE	FALSE	ufGdm5	0.0506	0.931	outcome	TRUE	reported	textfile	13	99584305	0.00223614	7.40287e-51	365403	ebi-a-GCST90014022	Bone mineral density || id:ebi-a-GCST90014022	TRUE	reported	igd	2	1	TRUE	NA
466	rs9523981	T	C	T	C	-0.015287	-0.0206	NA	0.4005	FALSE	FALSE	FALSE	ufGdm5	0.0427	0.6295	outcome	TRUE	reported	textfile	13	93902584	0.00208815	2.46434e-13	365403	ebi-a-GCST90014022	Bone mineral density || id:ebi-a-GCST90014022	TRUE	reported	igd	2	1	TRUE	NA
467	rs9594738	T	C	T	C	-0.0493906	-0.0155	NA	0.4813	FALSE	FALSE	FALSE	ufGdm5	0.0424	0.7152	outcome	TRUE	reported	textfile	13	42952145	0.00205099	3.91742e-128	365403	ebi-a-GCST90014022	Bone mineral density || id:ebi-a-GCST90014022	TRUE	reported	igd	2	1	TRUE	NA
468	rs9606139	A	G	A	G	-0.111862	0.0268	NA	0.107	FALSE	FALSE	FALSE	ufGdm5	0.0775	0.7295	outcome	TRUE	reported	textfile	22	19679303	0.00336112	1e-200	365403	ebi-a-GCST90014022	Bone mineral density || id:ebi-a-GCST90014022	TRUE	reported	igd	2	1	TRUE	NA
469	rs9608698	C	G	C	G	0.0205632	0.0987	NA	0.524	FALSE	TRUE	TRUE	ufGdm5	0.0479	0.03918	outcome	TRUE	reported	textfile	22	29134559	0.00206793	2.68287e-23	365403	ebi-a-GCST90014022	Bone mineral density || id:ebi-a-GCST90014022	TRUE	reported	igd	2	1	FALSE	NA
470	rs9616375	A	G	A	G	-0.0209893	0.0729	NA	0.1158	FALSE	FALSE	FALSE	ufGdm5	0.0677	0.2816	outcome	TRUE	reported	textfile	22	50310600	0.0031968	5.17845e-11	365403	ebi-a-GCST90014022	Bone mineral density || id:ebi-a-GCST90014022	TRUE	reported	igd	2	1	TRUE	NA
471	rs9631060	G	A	G	A	-0.0203003	0.0449	NA	0.2229	FALSE	FALSE	FALSE	ufGdm5	0.0506	0.3745	outcome	TRUE	reported	textfile	2	54369588	0.00250454	5.25775e-16	365403	ebi-a-GCST90014022	Bone mineral density || id:ebi-a-GCST90014022	TRUE	reported	igd	2	1	TRUE	NA
472	rs9657746	G	C	G	C	-0.0261578	-0.0064	NA	0.356	FALSE	TRUE	TRUE	ufGdm5	0.045	0.8872	outcome	TRUE	reported	textfile	9	133481563	0.00216143	1.02967e-33	365403	ebi-a-GCST90014022	Bone mineral density || id:ebi-a-GCST90014022	TRUE	reported	igd	2	1	FALSE	NA
473	rs9668575	G	A	G	A	0.0371831	-0.03	NA	0.2439	FALSE	FALSE	FALSE	ufGdm5	0.0511	0.5578	outcome	TRUE	reported	textfile	12	1636381	0.00241272	1.37467e-53	365403	ebi-a-GCST90014022	Bone mineral density || id:ebi-a-GCST90014022	TRUE	reported	igd	2	1	TRUE	NA
474	rs9690948	A	G	A	G	0.0176506	0.0043	NA	0.2174	FALSE	FALSE	FALSE	ufGdm5	0.051	0.9332	outcome	TRUE	reported	textfile	7	83692153	0.00253835	3.56123e-12	365403	ebi-a-GCST90014022	Bone mineral density || id:ebi-a-GCST90014022	TRUE	reported	igd	2	1	TRUE	NA
475	rs9864338	T	G	T	G	0.0135703	0.0783	NA	0.3256	FALSE	FALSE	FALSE	ufGdm5	0.0453	0.08379	outcome	TRUE	reported	textfile	3	27267921	0.00225182	1.67691e-09	365403	ebi-a-GCST90014022	Bone mineral density || id:ebi-a-GCST90014022	TRUE	reported	igd	2	1	TRUE	NA
476	rs9896306	A	C	A	C	-0.0240792	0.0047	NA	0.2909	FALSE	FALSE	FALSE	ufGdm5	0.0464	0.9185	outcome	TRUE	reported	textfile	17	63278038	0.00231469	2.40824e-25	365403	ebi-a-GCST90014022	Bone mineral density || id:ebi-a-GCST90014022	TRUE	reported	igd	2	1	TRUE	NA
477	rs9898613	G	A	G	A	0.0356908	-0.0241	NA	0.2714	FALSE	FALSE	FALSE	ufGdm5	0.0477	0.613	outcome	TRUE	reported	textfile	17	42267290	0.00235981	1.11764e-51	365403	ebi-a-GCST90014022	Bone mineral density || id:ebi-a-GCST90014022	TRUE	reported	igd	2	1	TRUE	NA
478	rs9924526	G	T	G	T	0.0169046	0.0371	NA	0.251	FALSE	FALSE	FALSE	ufGdm5	0.0493	0.4511	outcome	TRUE	reported	textfile	16	12013601	0.00240435	2.05305e-12	365403	ebi-a-GCST90014022	Bone mineral density || id:ebi-a-GCST90014022	TRUE	reported	igd	2	1	TRUE	NA
479	rs9933456	G	A	G	A	0.0182266	0.0129	NA	0.7415	FALSE	FALSE	FALSE	ufGdm5	0.0494	0.7936	outcome	TRUE	reported	textfile	16	51425192	0.00234643	7.98546e-15	365403	ebi-a-GCST90014022	Bone mineral density || id:ebi-a-GCST90014022	TRUE	reported	igd	2	1	TRUE	NA
480	rs9973650	A	G	A	G	-0.0203245	0.0095	NA	0.2473	FALSE	FALSE	FALSE	ufGdm5	0.0493	0.8466	outcome	TRUE	reported	textfile	2	238380266	0.00235976	7.12033e-18	365403	ebi-a-GCST90014022	Bone mineral density || id:ebi-a-GCST90014022	TRUE	reported	igd	2	1	TRUE	NA
481	rs9973853	A	G	A	G	-0.0199742	0.0251	NA	0.2555	FALSE	FALSE	FALSE	ufGdm5	0.0484	0.6033	outcome	TRUE	reported	textfile	2	183738444	0.00237558	4.16582e-17	365403	ebi-a-GCST90014022	Bone mineral density || id:ebi-a-GCST90014022	TRUE	reported	igd	2	1	TRUE	NA
