# Supplementary material for: Genetic Liability to Bone Mineral Density and Functional Outcome After Ischemic Stroke
Source: Brain Behav. 2025 Nov 14;15(11):e71068. doi: 10.1002/brb3.71068 (PMC12617269; doi:10.1002/brb3.71068)
Supplement: Supplementary file 5 — Supplementary Table: brb371068‐sup‐0005‐TableS2.csv [file BRB3-15-e71068-s010.csv]

	SNP	effect_allele.exposure	other_allele.exposure	effect_allele.outcome	other_allele.outcome	beta.exposure	beta.outcome	eaf.exposure	eaf.outcome	remove	palindromic	ambiguous	id.outcome	se.outcome	pval.outcome	outcome	mr_keep.outcome	pval_origin.outcome	data_source.outcome	chr.exposure	pos.exposure	se.exposure	pval.exposure	samplesize.exposure	id.exposure	exposure	mr_keep.exposure	pval_origin.exposure	data_source.exposure	action	mr_keep	samplesize.outcome
1	rs10043295	C	G	C	G	0.0168699	0.1174	0.877582	0.8754	FALSE	TRUE	FALSE	okLRE0	0.0704	0.09537	outcome	TRUE	reported	textfile	5	71743024	0.00287141	5.69994e-10	445855	ebi-a-GCST90025982	Heel bone mineral density T score || id:ebi-a-GCST90025982	TRUE	reported	igd	2	TRUE	NA
2	rs10048146	G	A	G	A	-0.0401624	0.0028	0.189235	0.187	FALSE	FALSE	FALSE	okLRE0	0.0542	0.9587	outcome	TRUE	reported	textfile	16	86710660	0.00238122	2.09991e-70	445855	ebi-a-GCST90025982	Heel bone mineral density T score || id:ebi-a-GCST90025982	TRUE	reported	igd	2	TRUE	NA
3	rs10051241	T	C	T	C	-0.0103872	0.0024	0.419837	0.4243	FALSE	FALSE	FALSE	okLRE0	0.0471	0.9595	outcome	TRUE	reported	textfile	5	81902064	0.00188416	2.5e-08	445855	ebi-a-GCST90025982	Heel bone mineral density T score || id:ebi-a-GCST90025982	TRUE	reported	igd	2	TRUE	NA
4	rs10096760	A	G	A	G	-0.0183664	0.0603	0.256715	0.2619	FALSE	FALSE	FALSE	okLRE0	0.0475	0.2048	outcome	TRUE	reported	textfile	8	49361164	0.00213627	5.90065e-19	445855	ebi-a-GCST90025982	Heel bone mineral density T score || id:ebi-a-GCST90025982	TRUE	reported	igd	2	TRUE	NA
5	rs10140023	G	A	G	A	0.0107708	-0.0202	0.527448	0.5113	FALSE	FALSE	FALSE	okLRE0	0.0421	0.631	outcome	TRUE	reported	textfile	14	51188341	0.0018725	8.99995e-09	445855	ebi-a-GCST90025982	Heel bone mineral density T score || id:ebi-a-GCST90025982	TRUE	reported	igd	2	TRUE	NA
6	rs1019238	A	G	A	G	0.0288463	0.0171	0.402356	0.398	FALSE	FALSE	FALSE	okLRE0	0.0429	0.6904	outcome	TRUE	reported	textfile	17	54278715	0.00190093	1.39991e-51	445855	ebi-a-GCST90025982	Heel bone mineral density T score || id:ebi-a-GCST90025982	TRUE	reported	igd	2	TRUE	NA
7	rs10198628	G	A	G	A	0.0121144	-0.0452	0.532375	0.561	FALSE	FALSE	FALSE	okLRE0	0.0463	0.3292	outcome	TRUE	reported	textfile	2	12964497	0.00184832	1.7e-10	445855	ebi-a-GCST90025982	Heel bone mineral density T score || id:ebi-a-GCST90025982	TRUE	reported	igd	2	TRUE	NA
8	rs10206992	G	T	G	T	-0.0200571	0.0705	0.252866	0.2584	FALSE	FALSE	FALSE	okLRE0	0.0521	0.1762	outcome	TRUE	reported	textfile	2	183730527	0.00211911	5.00035e-22	445855	ebi-a-GCST90025982	Heel bone mineral density T score || id:ebi-a-GCST90025982	TRUE	reported	igd	2	TRUE	NA
9	rs10221698	C	T	C	T	0.0157699	0.0021	0.558656	0.5646	FALSE	FALSE	FALSE	okLRE0	0.0421	0.9604	outcome	TRUE	reported	textfile	2	202939654	0.00186834	1.9002e-20	445855	ebi-a-GCST90025982	Heel bone mineral density T score || id:ebi-a-GCST90025982	TRUE	reported	igd	2	TRUE	NA
10	rs10232181	A	G	A	G	-0.0231389	-0.0261	0.313462	0.3216	FALSE	FALSE	FALSE	okLRE0	0.0458	0.5687	outcome	TRUE	reported	textfile	7	27932505	0.00198267	2.19989e-32	445855	ebi-a-GCST90025982	Heel bone mineral density T score || id:ebi-a-GCST90025982	TRUE	reported	igd	2	TRUE	NA
11	rs10253795	C	A	C	A	-0.0139759	0.0258	0.690647	0.693	FALSE	FALSE	FALSE	okLRE0	0.0459	0.5744	outcome	TRUE	reported	textfile	7	15959145	0.00198964	1.10002e-11	445855	ebi-a-GCST90025982	Heel bone mineral density T score || id:ebi-a-GCST90025982	TRUE	reported	igd	2	TRUE	NA
12	rs10264106	C	A	C	A	0.0482855	0.0097	0.186618	0.1758	FALSE	FALSE	FALSE	okLRE0	0.0555	0.862	outcome	TRUE	reported	textfile	7	37947818	0.00236358	3.50026e-92	445855	ebi-a-GCST90025982	Heel bone mineral density T score || id:ebi-a-GCST90025982	TRUE	reported	igd	2	TRUE	NA
13	rs10275062	C	A	C	A	0.015638	0.0611	0.168038	0.1702	FALSE	FALSE	FALSE	okLRE0	0.0565	0.2799	outcome	TRUE	reported	textfile	7	134397348	0.00246008	1.09999e-10	445855	ebi-a-GCST90025982	Heel bone mineral density T score || id:ebi-a-GCST90025982	TRUE	reported	igd	2	TRUE	NA
14	rs1029830	A	C	A	C	-0.0142739	-0.0215	0.498842	0.5148	FALSE	FALSE	FALSE	okLRE0	0.0421	0.6097	outcome	TRUE	reported	textfile	17	17184097	0.00188544	1.80011e-14	445855	ebi-a-GCST90025982	Heel bone mineral density T score || id:ebi-a-GCST90025982	TRUE	reported	igd	2	TRUE	NA
15	rs1035666	A	C	A	C	-0.0124032	-0.0462	0.593504	0.5967	FALSE	FALSE	FALSE	okLRE0	0.0472	0.3268	outcome	TRUE	reported	textfile	8	72517046	0.00190037	2.99985e-12	445855	ebi-a-GCST90025982	Heel bone mineral density T score || id:ebi-a-GCST90025982	TRUE	reported	igd	2	TRUE	NA
16	rs10411210	T	C	T	C	0.0988933	-0.0819	0.0911874	0.1062	FALSE	FALSE	FALSE	okLRE0	0.0717	0.2535	outcome	TRUE	reported	textfile	19	33532300	0.00324791	1e-200	445855	ebi-a-GCST90025982	Heel bone mineral density T score || id:ebi-a-GCST90025982	TRUE	reported	igd	2	TRUE	NA
17	rs10420258	T	C	T	C	0.0240876	-0.0692	0.155812	0.1548	FALSE	FALSE	FALSE	okLRE0	0.0584	0.2361	outcome	TRUE	reported	textfile	19	33602757	0.0025865	7.29962e-20	445855	ebi-a-GCST90025982	Heel bone mineral density T score || id:ebi-a-GCST90025982	TRUE	reported	igd	2	TRUE	NA
18	rs1043003	C	T	C	T	-0.0174582	0.0019	0.380654	0.3667	FALSE	FALSE	FALSE	okLRE0	0.044	0.9651	outcome	TRUE	reported	textfile	10	3820787	0.00191602	2.49977e-21	445855	ebi-a-GCST90025982	Heel bone mineral density T score || id:ebi-a-GCST90025982	TRUE	reported	igd	2	TRUE	NA
19	rs1043132	G	T	G	T	0.0115751	0.0374	0.342814	0.3645	FALSE	FALSE	FALSE	okLRE0	0.0433	0.3876	outcome	TRUE	reported	textfile	3	113528689	0.00196115	3.50002e-10	445855	ebi-a-GCST90025982	Heel bone mineral density T score || id:ebi-a-GCST90025982	TRUE	reported	igd	2	TRUE	NA
20	rs1043515	G	A	G	A	-0.0144164	-0.0683	0.566178	0.5521	FALSE	FALSE	FALSE	okLRE0	0.0428	0.1106	outcome	TRUE	reported	textfile	17	36922196	0.001879	2.19989e-15	445855	ebi-a-GCST90025982	Heel bone mineral density T score || id:ebi-a-GCST90025982	TRUE	reported	igd	2	TRUE	NA
21	rs1045704	A	G	A	G	0.014655	-0.0338	0.58793	0.5942	FALSE	FALSE	FALSE	okLRE0	0.0427	0.4289	outcome	TRUE	reported	textfile	5	108719151	0.0018982	2.09991e-15	445855	ebi-a-GCST90025982	Heel bone mineral density T score || id:ebi-a-GCST90025982	TRUE	reported	igd	2	TRUE	NA
22	rs10458144	C	T	C	T	-0.0237691	-0.0338	0.482804	0.4866	FALSE	FALSE	FALSE	okLRE0	0.0425	0.4272	outcome	TRUE	reported	textfile	6	2479189	0.00184888	3.10027e-39	445855	ebi-a-GCST90025982	Heel bone mineral density T score || id:ebi-a-GCST90025982	TRUE	reported	igd	2	TRUE	NA
23	rs10461356	G	T	G	T	-0.0139742	0.036	0.416228	0.4043	FALSE	FALSE	FALSE	okLRE0	0.0429	0.4022	outcome	TRUE	reported	textfile	4	55923316	0.00188722	8.00018e-15	445855	ebi-a-GCST90025982	Heel bone mineral density T score || id:ebi-a-GCST90025982	TRUE	reported	igd	2	TRUE	NA
24	rs10490045	C	T	C	T	-0.0274065	-0.0581	0.218076	0.2552	FALSE	FALSE	FALSE	okLRE0	0.0538	0.2805	outcome	TRUE	reported	textfile	2	40631355	0.00223525	7.00003e-37	445855	ebi-a-GCST90025982	Heel bone mineral density T score || id:ebi-a-GCST90025982	TRUE	reported	igd	2	TRUE	NA
25	rs10490823	T	C	T	C	0.0463347	0.0079	0.554075	0.5437	FALSE	FALSE	FALSE	okLRE0	0.042	0.8509	outcome	TRUE	reported	textfile	3	41123735	0.00187123	2.19786e-146	445855	ebi-a-GCST90025982	Heel bone mineral density T score || id:ebi-a-GCST90025982	TRUE	reported	igd	2	TRUE	NA
26	rs10494366	T	G	T	G	0.0162727	0.0398	0.64129	0.6321	FALSE	FALSE	FALSE	okLRE0	0.044	0.3664	outcome	TRUE	reported	textfile	1	162085685	0.0019221	5.19996e-19	445855	ebi-a-GCST90025982	Heel bone mineral density T score || id:ebi-a-GCST90025982	TRUE	reported	igd	2	TRUE	NA
27	rs10733316	C	T	C	T	0.0259779	-0.0483	0.799698	0.7679	FALSE	FALSE	FALSE	okLRE0	0.0501	0.336	outcome	TRUE	reported	textfile	9	16696626	0.00233431	7.19946e-29	445855	ebi-a-GCST90025982	Heel bone mineral density T score || id:ebi-a-GCST90025982	TRUE	reported	igd	2	TRUE	NA
28	rs10760442	A	G	A	G	0.0122323	-0.0115	0.369186	0.3529	FALSE	FALSE	FALSE	okLRE0	0.0441	0.7938	outcome	TRUE	reported	textfile	9	129383900	0.00193325	5.30029e-11	445855	ebi-a-GCST90025982	Heel bone mineral density T score || id:ebi-a-GCST90025982	TRUE	reported	igd	2	TRUE	NA
29	rs10766302	T	C	T	C	0.0123723	0.0231	0.471574	0.4817	FALSE	FALSE	FALSE	okLRE0	0.0424	0.5849	outcome	TRUE	reported	textfile	11	16237468	0.00185644	9.8992e-11	445855	ebi-a-GCST90025982	Heel bone mineral density T score || id:ebi-a-GCST90025982	TRUE	reported	igd	2	TRUE	NA
30	rs10771427	A	G	A	G	-0.0216837	3e-04	0.764894	0.7669	FALSE	FALSE	FALSE	okLRE0	0.0497	0.9952	outcome	TRUE	reported	textfile	12	28605426	0.0022112	1.10002e-23	445855	ebi-a-GCST90025982	Heel bone mineral density T score || id:ebi-a-GCST90025982	TRUE	reported	igd	2	TRUE	NA
31	rs10777221	C	T	C	T	0.0526809	0.0697	0.397827	0.3861	FALSE	FALSE	FALSE	okLRE0	0.0434	0.1085	outcome	TRUE	reported	textfile	12	90441215	0.00190173	2.09894e-179	445855	ebi-a-GCST90025982	Heel bone mineral density T score || id:ebi-a-GCST90025982	TRUE	reported	igd	2	TRUE	NA
32	rs10789252	T	C	T	C	0.0121162	-0.018	0.735128	0.7349	FALSE	FALSE	FALSE	okLRE0	0.0478	0.7067	outcome	TRUE	reported	textfile	1	68415745	0.00209193	5.69994e-09	445855	ebi-a-GCST90025982	Heel bone mineral density T score || id:ebi-a-GCST90025982	TRUE	reported	igd	2	TRUE	NA
33	rs10821272	T	C	T	C	-0.0198017	0.0381	0.0956969	0.1068	FALSE	FALSE	FALSE	okLRE0	0.0693	0.5828	outcome	TRUE	reported	textfile	9	96709839	0.00317216	1.99986e-11	445855	ebi-a-GCST90025982	Heel bone mineral density T score || id:ebi-a-GCST90025982	TRUE	reported	igd	2	TRUE	NA
34	rs10822193	G	A	G	A	0.0107759	0.0157	0.566553	0.5896	FALSE	FALSE	FALSE	okLRE0	0.0433	0.717	outcome	TRUE	reported	textfile	10	65447775	0.00187713	3.29997e-09	445855	ebi-a-GCST90025982	Heel bone mineral density T score || id:ebi-a-GCST90025982	TRUE	reported	igd	2	TRUE	NA
35	rs10826864	A	G	A	G	0.0392587	-0.0119	0.506947	0.483	FALSE	FALSE	FALSE	okLRE0	0.0419	0.777	outcome	TRUE	reported	textfile	10	31044209	0.00185929	2.39883e-105	445855	ebi-a-GCST90025982	Heel bone mineral density T score || id:ebi-a-GCST90025982	TRUE	reported	igd	2	TRUE	NA
36	rs10835157	A	G	A	G	-0.0459095	0.0132	0.62193	0.6027	FALSE	FALSE	FALSE	okLRE0	0.0434	0.7608	outcome	TRUE	reported	textfile	11	27325462	0.00191439	2.99916e-141	445855	ebi-a-GCST90025982	Heel bone mineral density T score || id:ebi-a-GCST90025982	TRUE	reported	igd	2	TRUE	NA
37	rs10835210	A	C	A	C	-0.011438	0.0593	0.427096	0.4312	FALSE	FALSE	FALSE	okLRE0	0.0424	0.1618	outcome	TRUE	reported	textfile	11	27695910	0.00189133	1.89998e-09	445855	ebi-a-GCST90025982	Heel bone mineral density T score || id:ebi-a-GCST90025982	TRUE	reported	igd	2	TRUE	NA
38	rs10853952	T	C	T	C	-0.0338002	0.0232	0.310992	0.3052	FALSE	FALSE	FALSE	okLRE0	0.0466	0.6186	outcome	TRUE	reported	textfile	19	1163934	0.00202198	1.50003e-64	445855	ebi-a-GCST90025982	Heel bone mineral density T score || id:ebi-a-GCST90025982	TRUE	reported	igd	2	TRUE	NA
39	rs10896415	A	G	A	G	0.0285211	-0.0241	0.357653	0.3484	FALSE	FALSE	FALSE	okLRE0	0.045	0.5925	outcome	TRUE	reported	textfile	11	68839334	0.00197288	2.29985e-50	445855	ebi-a-GCST90025982	Heel bone mineral density T score || id:ebi-a-GCST90025982	TRUE	reported	igd	2	TRUE	NA
40	rs10922251	G	C	G	C	0.0149109	0.0471	0.197192	0.1937	FALSE	TRUE	FALSE	okLRE0	0.0588	0.4226	outcome	TRUE	reported	textfile	1	197521810	0.00231807	3.09999e-10	445855	ebi-a-GCST90025982	Heel bone mineral density T score || id:ebi-a-GCST90025982	TRUE	reported	igd	2	TRUE	NA
41	rs10931835	C	T	C	T	0.00993287	0.0878	0.437405	0.4215	FALSE	FALSE	FALSE	okLRE0	0.0479	0.06664	outcome	TRUE	reported	textfile	2	199696832	0.0018622	3.69999e-08	445855	ebi-a-GCST90025982	Heel bone mineral density T score || id:ebi-a-GCST90025982	TRUE	reported	igd	2	TRUE	NA
42	rs10931982	C	T	C	T	0.0547705	0.0445	0.773162	0.7949	FALSE	FALSE	FALSE	okLRE0	0.06	0.4586	outcome	TRUE	reported	textfile	2	202832130	0.00221537	7.09578e-141	445855	ebi-a-GCST90025982	Heel bone mineral density T score || id:ebi-a-GCST90025982	TRUE	reported	igd	2	TRUE	NA
43	rs10936565	T	C	T	C	0.0206454	0.031	0.122319	0.1215	FALSE	FALSE	FALSE	okLRE0	0.0725	0.6689	outcome	TRUE	reported	textfile	3	168691674	0.00283923	2.70023e-14	445855	ebi-a-GCST90025982	Heel bone mineral density T score || id:ebi-a-GCST90025982	TRUE	reported	igd	2	TRUE	NA
44	rs10958476	C	T	C	T	-0.0168989	-0.0532	0.21132	0.2062	FALSE	FALSE	FALSE	okLRE0	0.0517	0.3032	outcome	TRUE	reported	textfile	8	57095808	0.00228585	3.59998e-13	445855	ebi-a-GCST90025982	Heel bone mineral density T score || id:ebi-a-GCST90025982	TRUE	reported	igd	2	TRUE	NA
45	rs10979321	C	T	C	T	0.018555	0.0952	0.251039	0.2454	FALSE	FALSE	FALSE	okLRE0	0.0492	0.05297	outcome	TRUE	reported	textfile	9	111114728	0.00215276	1e-19	445855	ebi-a-GCST90025982	Heel bone mineral density T score || id:ebi-a-GCST90025982	TRUE	reported	igd	2	TRUE	NA
46	rs11003050	A	G	A	G	-0.131125	-0.0188	0.107395	0.1197	FALSE	FALSE	FALSE	okLRE0	0.0654	0.7735	outcome	TRUE	reported	textfile	10	54437606	0.00300455	1e-200	445855	ebi-a-GCST90025982	Heel bone mineral density T score || id:ebi-a-GCST90025982	TRUE	reported	igd	2	TRUE	NA
47	rs11042127	G	C	G	C	-0.0262784	-0.0031	0.164646	0.1829	FALSE	TRUE	FALSE	okLRE0	0.0549	0.9545	outcome	TRUE	reported	textfile	11	8947586	0.00250301	3.69999e-27	445855	ebi-a-GCST90025982	Heel bone mineral density T score || id:ebi-a-GCST90025982	TRUE	reported	igd	2	TRUE	NA
48	rs11056197	T	C	T	C	0.0122416	0.0066	0.201377	0.1996	FALSE	FALSE	FALSE	okLRE0	0.0555	0.905	outcome	TRUE	reported	textfile	12	14985204	0.002323	3.59998e-08	445855	ebi-a-GCST90025982	Heel bone mineral density T score || id:ebi-a-GCST90025982	TRUE	reported	igd	2	TRUE	NA
49	rs11067228	G	A	G	A	0.0154811	0.0677	0.449641	0.4435	FALSE	FALSE	FALSE	okLRE0	0.0424	0.1104	outcome	TRUE	reported	textfile	12	115094260	0.00186984	5.19996e-19	445855	ebi-a-GCST90025982	Heel bone mineral density T score || id:ebi-a-GCST90025982	TRUE	reported	igd	2	TRUE	NA
50	rs11071844	A	G	A	G	-0.014053	-0.0331	0.26099	0.2738	FALSE	FALSE	FALSE	okLRE0	0.0553	0.5492	outcome	TRUE	reported	textfile	15	65697478	0.00213125	1.10002e-12	445855	ebi-a-GCST90025982	Heel bone mineral density T score || id:ebi-a-GCST90025982	TRUE	reported	igd	2	TRUE	NA
51	rs111551996	T	G	T	G	-0.0297897	0.0204	0.0517704	0.0533	FALSE	FALSE	FALSE	okLRE0	0.0982	0.8354	outcome	TRUE	reported	textfile	19	18733355	0.00422219	1.59993e-13	445855	ebi-a-GCST90025982	Heel bone mineral density T score || id:ebi-a-GCST90025982	TRUE	reported	igd	2	TRUE	NA
52	rs111626441	A	G	A	G	0.0267745	0.0232	0.0969984	0.0945	FALSE	FALSE	FALSE	okLRE0	0.0754	0.7585	outcome	TRUE	reported	textfile	18	77250669	0.00316651	2.60016e-19	445855	ebi-a-GCST90025982	Heel bone mineral density T score || id:ebi-a-GCST90025982	TRUE	reported	igd	2	TRUE	NA
53	rs1116470	C	T	C	T	0.0273281	-0.0238	0.539126	0.5437	FALSE	FALSE	FALSE	okLRE0	0.0465	0.6079	outcome	TRUE	reported	textfile	11	35094491	0.00186095	1.39991e-52	445855	ebi-a-GCST90025982	Heel bone mineral density T score || id:ebi-a-GCST90025982	TRUE	reported	igd	2	TRUE	NA
54	rs11200194	A	G	A	G	0.0168117	0.0449	0.347018	0.3366	FALSE	FALSE	FALSE	okLRE0	0.0444	0.3116	outcome	TRUE	reported	textfile	10	123617336	0.00194911	2.90001e-18	445855	ebi-a-GCST90025982	Heel bone mineral density T score || id:ebi-a-GCST90025982	TRUE	reported	igd	2	TRUE	NA
55	rs11205430	A	G	A	G	-0.0108878	-0.0055	0.333783	0.3439	FALSE	FALSE	FALSE	okLRE0	0.0444	0.9017	outcome	TRUE	reported	textfile	1	48442182	0.00195738	5.19996e-09	445855	ebi-a-GCST90025982	Heel bone mineral density T score || id:ebi-a-GCST90025982	TRUE	reported	igd	2	TRUE	NA
56	rs112073168	A	G	A	G	-0.040062	0.0634	0.0281473	0.03	FALSE	FALSE	FALSE	okLRE0	0.1388	0.6478	outcome	TRUE	reported	textfile	12	108985976	0.00567346	1.10002e-13	445855	ebi-a-GCST90025982	Heel bone mineral density T score || id:ebi-a-GCST90025982	TRUE	reported	igd	2	TRUE	NA
57	rs11238750	A	G	A	G	0.012277	-0.0691	0.443518	0.4467	FALSE	FALSE	FALSE	okLRE0	0.0426	0.105	outcome	TRUE	reported	textfile	10	44362266	0.00186917	5.40008e-13	445855	ebi-a-GCST90025982	Heel bone mineral density T score || id:ebi-a-GCST90025982	TRUE	reported	igd	2	TRUE	NA
58	rs11247574	G	A	G	A	-0.0207809	-0.0118	0.202396	0.2118	FALSE	FALSE	FALSE	okLRE0	0.0551	0.8305	outcome	TRUE	reported	textfile	17	923916	0.0023215	6.20012e-21	445855	ebi-a-GCST90025982	Heel bone mineral density T score || id:ebi-a-GCST90025982	TRUE	reported	igd	2	TRUE	NA
59	rs11264341	T	C	T	C	-0.011079	-0.0385	0.427754	0.4326	FALSE	FALSE	FALSE	okLRE0	0.0467	0.41	outcome	TRUE	reported	textfile	1	155151493	0.00186212	1.6e-09	445855	ebi-a-GCST90025982	Heel bone mineral density T score || id:ebi-a-GCST90025982	TRUE	reported	igd	2	TRUE	NA
60	rs1128998	T	C	T	C	0.0300368	-0.0019	0.0674131	0.07	FALSE	FALSE	FALSE	okLRE0	0.0851	0.9825	outcome	TRUE	reported	textfile	6	133092046	0.00369438	1.59993e-17	445855	ebi-a-GCST90025982	Heel bone mineral density T score || id:ebi-a-GCST90025982	TRUE	reported	igd	2	TRUE	NA
61	rs114234466	A	G	A	G	0.0538406	0.1694	0.020476	0.0214	FALSE	FALSE	FALSE	okLRE0	0.1686	0.315	outcome	TRUE	reported	textfile	11	65357638	0.00670608	1.99986e-15	445855	ebi-a-GCST90025982	Heel bone mineral density T score || id:ebi-a-GCST90025982	TRUE	reported	igd	2	TRUE	NA
62	rs1152588	C	G	C	G	0.0127514	-0.0041	0.548312	0.5628	FALSE	TRUE	TRUE	okLRE0	0.0426	0.9232	outcome	TRUE	reported	textfile	14	64688175	0.00189873	1.39991e-12	445855	ebi-a-GCST90025982	Heel bone mineral density T score || id:ebi-a-GCST90025982	TRUE	reported	igd	2	FALSE	NA
63	rs1159798	C	A	C	A	-0.0666214	-0.1135	0.775715	0.7668	FALSE	FALSE	FALSE	okLRE0	0.0551	0.0393	outcome	TRUE	reported	textfile	10	54412493	0.00222971	1e-200	445855	ebi-a-GCST90025982	Heel bone mineral density T score || id:ebi-a-GCST90025982	TRUE	reported	igd	2	TRUE	NA
64	rs11653171	T	G	T	G	-0.015817	0.0357	0.44689	0.455	FALSE	FALSE	FALSE	okLRE0	0.0471	0.4487	outcome	TRUE	reported	textfile	17	29888360	0.00187331	1.39991e-15	445855	ebi-a-GCST90025982	Heel bone mineral density T score || id:ebi-a-GCST90025982	TRUE	reported	igd	2	TRUE	NA
65	rs116564013	G	T	G	T	0.173376	-0.1171	0.0225759	0.0249	FALSE	FALSE	FALSE	okLRE0	0.1685	0.4872	outcome	TRUE	reported	textfile	2	119619633	0.00623688	3.69828e-183	445855	ebi-a-GCST90025982	Heel bone mineral density T score || id:ebi-a-GCST90025982	TRUE	reported	igd	2	TRUE	NA
66	rs1165669	G	A	G	A	0.0143739	-0.0118	0.738249	0.7399	FALSE	FALSE	FALSE	okLRE0	0.0485	0.8073	outcome	TRUE	reported	textfile	12	104318172	0.00211809	2.90001e-13	445855	ebi-a-GCST90025982	Heel bone mineral density T score || id:ebi-a-GCST90025982	TRUE	reported	igd	2	TRUE	NA
67	rs11687357	T	A	T	A	0.0161119	0.02	0.792062	0.8063	FALSE	TRUE	FALSE	okLRE0	0.0538	0.7096	outcome	TRUE	reported	textfile	2	10188649	0.0022936	1.9002e-14	445855	ebi-a-GCST90025982	Heel bone mineral density T score || id:ebi-a-GCST90025982	TRUE	reported	igd	2	TRUE	NA
68	rs11688492	C	T	C	T	-0.0129037	0.0403	0.45578	0.4686	FALSE	FALSE	FALSE	okLRE0	0.0438	0.3573	outcome	TRUE	reported	textfile	2	64865804	0.00185265	1.39991e-13	445855	ebi-a-GCST90025982	Heel bone mineral density T score || id:ebi-a-GCST90025982	TRUE	reported	igd	2	TRUE	NA
69	rs11689537	A	C	A	C	0.0301535	-0.1513	0.126478	0.1526	FALSE	FALSE	FALSE	okLRE0	0.0602	0.01192	outcome	TRUE	reported	textfile	2	218067808	0.00277143	2.49977e-28	445855	ebi-a-GCST90025982	Heel bone mineral density T score || id:ebi-a-GCST90025982	TRUE	reported	igd	2	TRUE	NA
70	rs117208012	T	C	T	C	-0.0882125	-0.1236	0.0214155	0.031	FALSE	FALSE	FALSE	okLRE0	0.1416	0.3827	outcome	TRUE	reported	textfile	16	347063	0.00699533	2.70023e-38	445855	ebi-a-GCST90025982	Heel bone mineral density T score || id:ebi-a-GCST90025982	TRUE	reported	igd	2	TRUE	NA
71	rs117332283	A	G	A	G	0.0368868	0.0851	0.0348416	0.0343	FALSE	FALSE	FALSE	okLRE0	0.1315	0.5175	outcome	TRUE	reported	textfile	10	89797041	0.00508441	3.10027e-13	445855	ebi-a-GCST90025982	Heel bone mineral density T score || id:ebi-a-GCST90025982	TRUE	reported	igd	2	TRUE	NA
72	rs117576079	C	T	C	T	0.063996	0.0064	0.0262426	0.0251	FALSE	FALSE	FALSE	okLRE0	0.1468	0.9654	outcome	TRUE	reported	textfile	8	120051995	0.00584448	1.39991e-27	445855	ebi-a-GCST90025982	Heel bone mineral density T score || id:ebi-a-GCST90025982	TRUE	reported	igd	2	TRUE	NA
73	rs1187604	C	T	C	T	-0.0219018	-0.1656	0.0673145	0.0679	FALSE	FALSE	FALSE	okLRE0	0.0962	0.08512	outcome	TRUE	reported	textfile	14	95677280	0.00374068	3.50002e-10	445855	ebi-a-GCST90025982	Heel bone mineral density T score || id:ebi-a-GCST90025982	TRUE	reported	igd	2	TRUE	NA
74	rs11891679	G	C	G	C	0.049475	-0.0187	0.23371	0.2454	FALSE	TRUE	FALSE	okLRE0	0.0544	0.7306	outcome	TRUE	reported	textfile	2	42275726	0.00219572	4.89779e-115	445855	ebi-a-GCST90025982	Heel bone mineral density T score || id:ebi-a-GCST90025982	TRUE	reported	igd	2	TRUE	NA
75	rs11896520	T	C	T	C	0.0134167	0.0285	0.271478	0.2708	FALSE	FALSE	FALSE	okLRE0	0.0522	0.5846	outcome	TRUE	reported	textfile	2	99995517	0.00207797	3.29997e-10	445855	ebi-a-GCST90025982	Heel bone mineral density T score || id:ebi-a-GCST90025982	TRUE	reported	igd	2	TRUE	NA
76	rs11898505	G	A	G	A	-0.0744773	-0.0054	0.641027	0.6492	FALSE	FALSE	FALSE	okLRE0	0.0442	0.9031	outcome	TRUE	reported	textfile	2	54684557	0.00192479	1e-200	445855	ebi-a-GCST90025982	Heel bone mineral density T score || id:ebi-a-GCST90025982	TRUE	reported	igd	2	TRUE	NA
77	rs12023766	G	A	G	A	-0.0330736	-0.0326	0.275582	0.2652	FALSE	FALSE	FALSE	okLRE0	0.0481	0.4979	outcome	TRUE	reported	textfile	1	22506437	0.00206548	3.10027e-60	445855	ebi-a-GCST90025982	Heel bone mineral density T score || id:ebi-a-GCST90025982	TRUE	reported	igd	2	TRUE	NA
78	rs12031253	G	A	G	A	0.0366194	0.0168	0.188379	0.1968	FALSE	FALSE	FALSE	okLRE0	0.0542	0.7568	outcome	TRUE	reported	textfile	1	68676649	0.00235635	4.49987e-62	445855	ebi-a-GCST90025982	Heel bone mineral density T score || id:ebi-a-GCST90025982	TRUE	reported	igd	2	TRUE	NA
79	rs12037314	A	G	A	G	-0.0210172	0.0383	0.122548	0.1252	FALSE	FALSE	FALSE	okLRE0	0.0647	0.5543	outcome	TRUE	reported	textfile	1	67063174	0.00281243	2.09991e-13	445855	ebi-a-GCST90025982	Heel bone mineral density T score || id:ebi-a-GCST90025982	TRUE	reported	igd	2	TRUE	NA
80	rs12039278	C	A	C	A	-0.0261461	0.0586	0.109312	0.0967	FALSE	FALSE	FALSE	okLRE0	0.073	0.4225	outcome	TRUE	reported	textfile	1	21953026	0.00295755	9.3994e-19	445855	ebi-a-GCST90025982	Heel bone mineral density T score || id:ebi-a-GCST90025982	TRUE	reported	igd	2	TRUE	NA
81	rs12052878	A	G	A	G	0.0196734	-0.1058	0.315655	0.333	FALSE	FALSE	FALSE	okLRE0	0.0445	0.01752	outcome	TRUE	reported	textfile	2	238227594	0.0019841	1e-25	445855	ebi-a-GCST90025982	Heel bone mineral density T score || id:ebi-a-GCST90025982	TRUE	reported	igd	2	TRUE	NA
82	rs12120874	T	C	T	C	0.0127018	0.0394	0.517666	0.4952	FALSE	FALSE	FALSE	okLRE0	0.0423	0.3517	outcome	TRUE	reported	textfile	1	198013635	0.00184687	3.80014e-13	445855	ebi-a-GCST90025982	Heel bone mineral density T score || id:ebi-a-GCST90025982	TRUE	reported	igd	2	TRUE	NA
83	rs1213905	A	G	A	G	0.0138856	-0.0071	0.415645	0.4125	FALSE	FALSE	FALSE	okLRE0	0.0432	0.8697	outcome	TRUE	reported	textfile	1	119104901	0.00187075	5.30029e-13	445855	ebi-a-GCST90025982	Heel bone mineral density T score || id:ebi-a-GCST90025982	TRUE	reported	igd	2	TRUE	NA
84	rs12159200	C	A	C	A	0.0136763	0.0609	0.189148	0.216	FALSE	FALSE	FALSE	okLRE0	0.058	0.2938	outcome	TRUE	reported	textfile	22	41042091	0.00239265	1.40001e-09	445855	ebi-a-GCST90025982	Heel bone mineral density T score || id:ebi-a-GCST90025982	TRUE	reported	igd	2	TRUE	NA
85	rs12205452	G	A	G	A	-0.0130731	-0.0046	0.219549	0.2162	FALSE	FALSE	FALSE	okLRE0	0.0562	0.9345	outcome	TRUE	reported	textfile	6	2440948	0.00223171	3.59998e-09	445855	ebi-a-GCST90025982	Heel bone mineral density T score || id:ebi-a-GCST90025982	TRUE	reported	igd	2	TRUE	NA
86	rs12262228	T	C	T	C	0.0135994	0.0091	0.52652	0.537	FALSE	FALSE	FALSE	okLRE0	0.0422	0.8299	outcome	TRUE	reported	textfile	10	82160425	0.00186045	1.69981e-12	445855	ebi-a-GCST90025982	Heel bone mineral density T score || id:ebi-a-GCST90025982	TRUE	reported	igd	2	TRUE	NA
87	rs12266731	C	T	C	T	-0.0254357	0.0555	0.148457	0.1577	FALSE	FALSE	FALSE	okLRE0	0.0571	0.331	outcome	TRUE	reported	textfile	10	20150985	0.00261565	6.20012e-25	445855	ebi-a-GCST90025982	Heel bone mineral density T score || id:ebi-a-GCST90025982	TRUE	reported	igd	2	TRUE	NA
88	rs12325975	T	C	T	C	-0.0184324	-0.083	0.235915	0.2278	FALSE	FALSE	FALSE	okLRE0	0.0553	0.1334	outcome	TRUE	reported	textfile	17	66708145	0.00219755	2.09991e-18	445855	ebi-a-GCST90025982	Heel bone mineral density T score || id:ebi-a-GCST90025982	TRUE	reported	igd	2	TRUE	NA
89	rs12326462	C	T	C	T	-0.0141654	0.0238	0.181578	0.1793	FALSE	FALSE	FALSE	okLRE0	0.0548	0.6642	outcome	TRUE	reported	textfile	18	42875827	0.0024292	1.2e-10	445855	ebi-a-GCST90025982	Heel bone mineral density T score || id:ebi-a-GCST90025982	TRUE	reported	igd	2	TRUE	NA
90	rs12332674	G	T	G	T	0.0216055	0.08	0.152323	0.1698	FALSE	FALSE	FALSE	okLRE0	0.0582	0.169	outcome	TRUE	reported	textfile	5	132322852	0.00259526	5.40008e-18	445855	ebi-a-GCST90025982	Heel bone mineral density T score || id:ebi-a-GCST90025982	TRUE	reported	igd	2	TRUE	NA
91	rs12372718	G	A	G	A	-0.012827	0.0573	0.404099	0.396	FALSE	FALSE	FALSE	okLRE0	0.0431	0.1835	outcome	TRUE	reported	textfile	12	51171090	0.00189504	1.10002e-12	445855	ebi-a-GCST90025982	Heel bone mineral density T score || id:ebi-a-GCST90025982	TRUE	reported	igd	2	TRUE	NA
92	rs12409048	A	G	A	G	0.0209483	-4e-04	0.259011	0.2623	FALSE	FALSE	FALSE	okLRE0	0.048	0.9936	outcome	TRUE	reported	textfile	1	170699149	0.00210738	1e-24	445855	ebi-a-GCST90025982	Heel bone mineral density T score || id:ebi-a-GCST90025982	TRUE	reported	igd	2	TRUE	NA
93	rs12453593	T	C	T	C	-0.0194032	0.0044	0.505082	0.4933	FALSE	FALSE	FALSE	okLRE0	0.0418	0.9156	outcome	TRUE	reported	textfile	17	69888816	0.0018617	2.90001e-27	445855	ebi-a-GCST90025982	Heel bone mineral density T score || id:ebi-a-GCST90025982	TRUE	reported	igd	2	TRUE	NA
94	rs12480223	A	C	A	C	-0.017957	-0.0119	0.400223	0.404	FALSE	FALSE	FALSE	okLRE0	0.0432	0.7827	outcome	TRUE	reported	textfile	20	45589259	0.00190959	4.30031e-21	445855	ebi-a-GCST90025982	Heel bone mineral density T score || id:ebi-a-GCST90025982	TRUE	reported	igd	2	TRUE	NA
95	rs1249338	C	G	C	G	0.0162377	-0.0305	0.601892	0.6104	FALSE	TRUE	FALSE	okLRE0	0.0477	0.5227	outcome	TRUE	reported	textfile	10	28628417	0.0018988	1.20005e-18	445855	ebi-a-GCST90025982	Heel bone mineral density T score || id:ebi-a-GCST90025982	TRUE	reported	igd	2	TRUE	NA
96	rs12501541	T	C	T	C	0.0161415	0.0442	0.213872	0.2397	FALSE	FALSE	FALSE	okLRE0	0.0505	0.3809	outcome	TRUE	reported	textfile	4	166259161	0.002322	3.40017e-11	445855	ebi-a-GCST90025982	Heel bone mineral density T score || id:ebi-a-GCST90025982	TRUE	reported	igd	2	TRUE	NA
97	rs12504652	A	G	A	G	0.0121053	-0.0029	0.202612	0.2167	FALSE	FALSE	FALSE	okLRE0	0.0567	0.9588	outcome	TRUE	reported	textfile	4	124607201	0.00231249	1.2e-08	445855	ebi-a-GCST90025982	Heel bone mineral density T score || id:ebi-a-GCST90025982	TRUE	reported	igd	2	TRUE	NA
98	rs12547321	T	C	T	C	-0.0189599	0.0022	0.65614	0.6701	FALSE	FALSE	FALSE	okLRE0	0.0449	0.9609	outcome	TRUE	reported	textfile	8	80830034	0.00196854	9.20026e-26	445855	ebi-a-GCST90025982	Heel bone mineral density T score || id:ebi-a-GCST90025982	TRUE	reported	igd	2	TRUE	NA
99	rs12694	C	T	C	T	-0.0123421	-0.0065	0.435745	0.4466	FALSE	FALSE	FALSE	okLRE0	0.0426	0.8787	outcome	TRUE	reported	textfile	12	92539590	0.00187514	1.39991e-11	445855	ebi-a-GCST90025982	Heel bone mineral density T score || id:ebi-a-GCST90025982	TRUE	reported	igd	2	TRUE	NA
100	rs12756373	C	A	C	A	0.0201299	0.005	0.0858727	0.0745	FALSE	FALSE	FALSE	okLRE0	0.0847	0.9527	outcome	TRUE	reported	textfile	1	85333182	0.00329518	3.2e-09	445855	ebi-a-GCST90025982	Heel bone mineral density T score || id:ebi-a-GCST90025982	TRUE	reported	igd	2	TRUE	NA
101	rs12818941	C	T	C	T	-0.0164071	-0.0157	0.347619	0.3425	FALSE	FALSE	FALSE	okLRE0	0.0498	0.7526	outcome	TRUE	reported	textfile	12	78212394	0.00195464	7.10068e-18	445855	ebi-a-GCST90025982	Heel bone mineral density T score || id:ebi-a-GCST90025982	TRUE	reported	igd	2	TRUE	NA
102	rs1284352	C	A	C	A	0.011123	0.015	0.339787	0.3358	FALSE	FALSE	FALSE	okLRE0	0.0486	0.7584	outcome	TRUE	reported	textfile	11	125443473	0.00195726	2e-08	445855	ebi-a-GCST90025982	Heel bone mineral density T score || id:ebi-a-GCST90025982	TRUE	reported	igd	2	TRUE	NA
103	rs1286147	C	A	C	A	0.0304568	0.0234	0.152608	0.1865	FALSE	FALSE	FALSE	okLRE0	0.0547	0.6689	outcome	TRUE	reported	textfile	14	91467567	0.00267088	1.10002e-32	445855	ebi-a-GCST90025982	Heel bone mineral density T score || id:ebi-a-GCST90025982	TRUE	reported	igd	2	TRUE	NA
104	rs12891473	C	T	C	T	0.0193007	0.0537	0.565594	0.5745	FALSE	FALSE	FALSE	okLRE0	0.0469	0.2526	outcome	TRUE	reported	textfile	14	35452257	0.00188658	3.50026e-23	445855	ebi-a-GCST90025982	Heel bone mineral density T score || id:ebi-a-GCST90025982	TRUE	reported	igd	2	TRUE	NA
105	rs12927956	T	C	T	C	0.0333518	0.0581	0.221759	0.2248	FALSE	FALSE	FALSE	okLRE0	0.0499	0.2443	outcome	TRUE	reported	textfile	16	51755371	0.00224631	3.19963e-56	445855	ebi-a-GCST90025982	Heel bone mineral density T score || id:ebi-a-GCST90025982	TRUE	reported	igd	2	TRUE	NA
106	rs12928588	A	G	A	G	-0.0231952	-0.0433	0.49466	0.4792	FALSE	FALSE	FALSE	okLRE0	0.0429	0.3133	outcome	TRUE	reported	textfile	16	81582600	0.00186675	7.19946e-37	445855	ebi-a-GCST90025982	Heel bone mineral density T score || id:ebi-a-GCST90025982	TRUE	reported	igd	2	TRUE	NA
107	rs12931135	G	A	G	A	-0.0196342	-0.017	0.312668	0.3149	FALSE	FALSE	FALSE	okLRE0	0.0505	0.7367	outcome	TRUE	reported	textfile	16	11635010	0.00201162	1.99986e-23	445855	ebi-a-GCST90025982	Heel bone mineral density T score || id:ebi-a-GCST90025982	TRUE	reported	igd	2	TRUE	NA
108	rs12976923	A	G	A	G	-0.0184121	-0.022	0.38868	0.3803	FALSE	FALSE	FALSE	okLRE0	0.043	0.6092	outcome	TRUE	reported	textfile	19	2173136	0.00191783	2.60016e-23	445855	ebi-a-GCST90025982	Heel bone mineral density T score || id:ebi-a-GCST90025982	TRUE	reported	igd	2	TRUE	NA
109	rs13088318	G	A	G	A	0.0158425	-0.0173	0.336901	0.3283	FALSE	FALSE	FALSE	okLRE0	0.0453	0.7031	outcome	TRUE	reported	textfile	3	101242751	0.00197026	3.40017e-16	445855	ebi-a-GCST90025982	Heel bone mineral density T score || id:ebi-a-GCST90025982	TRUE	reported	igd	2	TRUE	NA
110	rs13118573	G	A	G	A	-0.0175167	0.094	0.356803	0.3715	FALSE	FALSE	FALSE	okLRE0	0.0431	0.02914	outcome	TRUE	reported	textfile	4	157510284	0.00194247	1.20005e-20	445855	ebi-a-GCST90025982	Heel bone mineral density T score || id:ebi-a-GCST90025982	TRUE	reported	igd	2	TRUE	NA
111	rs13147255	A	G	A	G	0.0120867	0.0512	0.367206	0.3664	FALSE	FALSE	FALSE	okLRE0	0.0448	0.2531	outcome	TRUE	reported	textfile	4	125499906	0.00192873	3.19963e-11	445855	ebi-a-GCST90025982	Heel bone mineral density T score || id:ebi-a-GCST90025982	TRUE	reported	igd	2	TRUE	NA
112	rs1316952	C	T	C	T	0.0194305	-0.0597	0.138612	0.1415	FALSE	FALSE	FALSE	okLRE0	0.0617	0.3328	outcome	TRUE	reported	textfile	12	124399550	0.00271317	1.80011e-14	445855	ebi-a-GCST90025982	Heel bone mineral density T score || id:ebi-a-GCST90025982	TRUE	reported	igd	2	TRUE	NA
113	rs13185878	G	A	G	A	-0.0178042	0.0185	0.272668	0.2695	FALSE	FALSE	FALSE	okLRE0	0.0473	0.6962	outcome	TRUE	reported	textfile	5	127962298	0.00209331	2.80027e-17	445855	ebi-a-GCST90025982	Heel bone mineral density T score || id:ebi-a-GCST90025982	TRUE	reported	igd	2	TRUE	NA
114	rs13225158	A	G	A	G	-0.0102823	0.0336	0.350876	0.3427	FALSE	FALSE	FALSE	okLRE0	0.0492	0.4944	outcome	TRUE	reported	textfile	7	84786954	0.00193528	2.80001e-08	445855	ebi-a-GCST90025982	Heel bone mineral density T score || id:ebi-a-GCST90025982	TRUE	reported	igd	2	TRUE	NA
115	rs13294271	C	A	C	A	0.0151386	0.1191	0.357708	0.352	FALSE	FALSE	FALSE	okLRE0	0.0443	0.007209	outcome	TRUE	reported	textfile	9	89763318	0.00194671	1.80011e-16	445855	ebi-a-GCST90025982	Heel bone mineral density T score || id:ebi-a-GCST90025982	TRUE	reported	igd	2	TRUE	NA
116	rs134620	C	T	C	T	-0.0435906	0.0213	0.651592	0.6602	FALSE	FALSE	FALSE	okLRE0	0.0451	0.6372	outcome	TRUE	reported	textfile	22	29478760	0.00196766	1.09901e-116	445855	ebi-a-GCST90025982	Heel bone mineral density T score || id:ebi-a-GCST90025982	TRUE	reported	igd	2	TRUE	NA
117	rs1361149	A	G	A	G	-0.0430775	-0.0668	0.453016	0.4621	FALSE	FALSE	FALSE	okLRE0	0.0461	0.1467	outcome	TRUE	reported	textfile	6	133549172	0.0018561	8.3946e-126	445855	ebi-a-GCST90025982	Heel bone mineral density T score || id:ebi-a-GCST90025982	TRUE	reported	igd	2	TRUE	NA
118	rs13712	C	T	C	T	0.0167131	0.0203	0.520001	0.5358	FALSE	FALSE	FALSE	okLRE0	0.042	0.6286	outcome	TRUE	reported	textfile	14	75483812	0.0018832	4.60045e-19	445855	ebi-a-GCST90025982	Heel bone mineral density T score || id:ebi-a-GCST90025982	TRUE	reported	igd	2	TRUE	NA
119	rs1382365	T	C	T	C	-0.0119811	-0.0066	0.437935	0.4403	FALSE	FALSE	FALSE	okLRE0	0.0426	0.8777	outcome	TRUE	reported	textfile	5	82452495	0.00187499	4.10015e-11	445855	ebi-a-GCST90025982	Heel bone mineral density T score || id:ebi-a-GCST90025982	TRUE	reported	igd	2	TRUE	NA
120	rs1396191	A	G	A	G	0.0124265	-0.0407	0.289796	0.3123	FALSE	FALSE	FALSE	okLRE0	0.0507	0.4222	outcome	TRUE	reported	textfile	4	175131495	0.00203678	9.8992e-11	445855	ebi-a-GCST90025982	Heel bone mineral density T score || id:ebi-a-GCST90025982	TRUE	reported	igd	2	TRUE	NA
121	rs1414660	T	C	T	C	0.083544	-0.001	0.192218	0.1915	FALSE	FALSE	FALSE	okLRE0	0.0598	0.9861	outcome	TRUE	reported	textfile	1	240586695	0.00234201	1e-200	445855	ebi-a-GCST90025982	Heel bone mineral density T score || id:ebi-a-GCST90025982	TRUE	reported	igd	2	TRUE	NA
122	rs1416890	A	G	A	G	0.0368635	-0.0141	0.975946	0.9745	FALSE	FALSE	FALSE	okLRE0	0.1653	0.9318	outcome	TRUE	reported	textfile	1	100051383	0.0060231	5.89997e-10	445855	ebi-a-GCST90025982	Heel bone mineral density T score || id:ebi-a-GCST90025982	TRUE	reported	igd	2	TRUE	NA
123	rs1449066	G	T	G	T	0.01981	0.1172	0.124893	0.1224	FALSE	FALSE	FALSE	okLRE0	0.0665	0.0781	outcome	TRUE	reported	textfile	2	200353661	0.00278799	8.49963e-13	445855	ebi-a-GCST90025982	Heel bone mineral density T score || id:ebi-a-GCST90025982	TRUE	reported	igd	2	TRUE	NA
124	rs1452100	T	G	T	G	0.0191689	0.0278	0.496023	0.4789	FALSE	FALSE	FALSE	okLRE0	0.0422	0.5107	outcome	TRUE	reported	textfile	21	28734301	0.00188039	5.79963e-25	445855	ebi-a-GCST90025982	Heel bone mineral density T score || id:ebi-a-GCST90025982	TRUE	reported	igd	2	TRUE	NA
125	rs1471403	C	T	C	T	-0.0332283	0.0133	0.662307	0.6633	FALSE	FALSE	FALSE	okLRE0	0.0443	0.7646	outcome	TRUE	reported	textfile	4	88775243	0.00196742	2.39994e-67	445855	ebi-a-GCST90025982	Heel bone mineral density T score || id:ebi-a-GCST90025982	TRUE	reported	igd	2	TRUE	NA
126	rs152402	A	G	A	G	0.0158125	-0.0032	0.137381	0.1412	FALSE	FALSE	FALSE	okLRE0	0.0667	0.9614	outcome	TRUE	reported	textfile	5	133478341	0.0027112	4.49997e-10	445855	ebi-a-GCST90025982	Heel bone mineral density T score || id:ebi-a-GCST90025982	TRUE	reported	igd	2	TRUE	NA
127	rs1548607	G	A	G	A	-0.018407	-0.0946	0.327701	0.3243	FALSE	FALSE	FALSE	okLRE0	0.0456	0.038	outcome	TRUE	reported	textfile	7	50901491	0.0019649	4.40048e-22	445855	ebi-a-GCST90025982	Heel bone mineral density T score || id:ebi-a-GCST90025982	TRUE	reported	igd	2	TRUE	NA
128	rs1586459	G	A	G	A	-0.0234654	-0.0571	0.804826	0.8087	FALSE	FALSE	FALSE	okLRE0	0.0539	0.2894	outcome	TRUE	reported	textfile	4	38314170	0.00234645	4.19952e-25	445855	ebi-a-GCST90025982	Heel bone mineral density T score || id:ebi-a-GCST90025982	TRUE	reported	igd	2	TRUE	NA
129	rs1631355	A	G	A	G	0.011859	0.0397	0.543666	0.5543	FALSE	FALSE	FALSE	okLRE0	0.0427	0.3524	outcome	TRUE	reported	textfile	10	131272256	0.00186825	4.00037e-11	445855	ebi-a-GCST90025982	Heel bone mineral density T score || id:ebi-a-GCST90025982	TRUE	reported	igd	2	TRUE	NA
130	rs1666658	C	T	C	T	0.0138256	-0.0078	0.392302	0.4081	FALSE	FALSE	FALSE	okLRE0	0.0433	0.8569	outcome	TRUE	reported	textfile	11	121801129	0.0019004	1.50003e-12	445855	ebi-a-GCST90025982	Heel bone mineral density T score || id:ebi-a-GCST90025982	TRUE	reported	igd	2	TRUE	NA
131	rs16844126	C	T	C	T	0.0271738	0.0047	0.212746	0.2161	FALSE	FALSE	FALSE	okLRE0	0.0567	0.9341	outcome	TRUE	reported	textfile	1	172214187	0.0022526	6.70039e-36	445855	ebi-a-GCST90025982	Heel bone mineral density T score || id:ebi-a-GCST90025982	TRUE	reported	igd	2	TRUE	NA
132	rs16845777	G	A	G	A	0.0200095	-0.0756	0.121796	0.1278	FALSE	FALSE	FALSE	okLRE0	0.07	0.2804	outcome	TRUE	reported	textfile	4	71978833	0.00284373	6.4998e-13	445855	ebi-a-GCST90025982	Heel bone mineral density T score || id:ebi-a-GCST90025982	TRUE	reported	igd	2	TRUE	NA
133	rs16950056	A	G	A	G	-0.012957	0.0394	0.234183	0.2362	FALSE	FALSE	FALSE	okLRE0	0.0493	0.4247	outcome	TRUE	reported	textfile	18	46382559	0.00220928	5.39995e-10	445855	ebi-a-GCST90025982	Heel bone mineral density T score || id:ebi-a-GCST90025982	TRUE	reported	igd	2	TRUE	NA
134	rs16969189	G	A	G	A	0.0240692	0.0333	0.074446	0.0758	FALSE	FALSE	FALSE	okLRE0	0.0816	0.6832	outcome	TRUE	reported	textfile	19	34815806	0.00356153	2.90001e-12	445855	ebi-a-GCST90025982	Heel bone mineral density T score || id:ebi-a-GCST90025982	TRUE	reported	igd	2	TRUE	NA
135	rs1704157	T	C	T	C	-0.0099722	0.0588	0.639753	0.6517	FALSE	FALSE	FALSE	okLRE0	0.044	0.1812	outcome	TRUE	reported	textfile	4	40057289	0.0019396	3.89996e-08	445855	ebi-a-GCST90025982	Heel bone mineral density T score || id:ebi-a-GCST90025982	TRUE	reported	igd	2	TRUE	NA
136	rs1717736	C	T	C	T	0.0726757	0.0188	0.182617	0.1909	FALSE	FALSE	FALSE	okLRE0	0.0546	0.7301	outcome	TRUE	reported	textfile	7	38091354	0.00237954	1e-200	445855	ebi-a-GCST90025982	Heel bone mineral density T score || id:ebi-a-GCST90025982	TRUE	reported	igd	2	TRUE	NA
137	rs17262520	T	G	T	G	-0.0226374	-0.0974	0.156468	0.1579	FALSE	FALSE	FALSE	okLRE0	0.0581	0.09378	outcome	TRUE	reported	textfile	4	77890793	0.00256203	4.79954e-19	445855	ebi-a-GCST90025982	Heel bone mineral density T score || id:ebi-a-GCST90025982	TRUE	reported	igd	2	TRUE	NA
138	rs17408604	C	T	C	T	-0.0236333	-0.0457	0.245402	0.2509	FALSE	FALSE	FALSE	okLRE0	0.049	0.3515	outcome	TRUE	reported	textfile	5	122726783	0.00217923	5.30029e-28	445855	ebi-a-GCST90025982	Heel bone mineral density T score || id:ebi-a-GCST90025982	TRUE	reported	igd	2	TRUE	NA
139	rs17507577	A	G	A	G	0.0585288	-0.1311	0.0743686	0.0828	FALSE	FALSE	FALSE	okLRE0	0.0791	0.09741	outcome	TRUE	reported	textfile	11	15243059	0.00354747	4.40048e-67	445855	ebi-a-GCST90025982	Heel bone mineral density T score || id:ebi-a-GCST90025982	TRUE	reported	igd	2	TRUE	NA
140	rs17605615	A	G	A	G	0.0184813	-0.0849	0.399224	0.3953	FALSE	FALSE	FALSE	okLRE0	0.0476	0.07471	outcome	TRUE	reported	textfile	4	87996745	0.00189945	9.79941e-23	445855	ebi-a-GCST90025982	Heel bone mineral density T score || id:ebi-a-GCST90025982	TRUE	reported	igd	2	TRUE	NA
141	rs17630640	G	A	G	A	-0.031481	-0.1245	0.131139	0.1289	FALSE	FALSE	FALSE	okLRE0	0.0644	0.05315	outcome	TRUE	reported	textfile	6	164107529	0.00273722	2.19989e-33	445855	ebi-a-GCST90025982	Heel bone mineral density T score || id:ebi-a-GCST90025982	TRUE	reported	igd	2	TRUE	NA
142	rs17679475	G	A	G	A	-0.0429845	0.0114	0.344413	0.3465	FALSE	FALSE	FALSE	okLRE0	0.044	0.7957	outcome	TRUE	reported	textfile	14	103916958	0.00196895	6.5013e-111	445855	ebi-a-GCST90025982	Heel bone mineral density T score || id:ebi-a-GCST90025982	TRUE	reported	igd	2	TRUE	NA
143	rs17680862	C	G	C	G	-0.0774403	-0.0029	0.0259012	0.0409	FALSE	TRUE	FALSE	okLRE0	0.1199	0.9806	outcome	TRUE	reported	textfile	16	67322118	0.00589741	6.29941e-43	445855	ebi-a-GCST90025982	Heel bone mineral density T score || id:ebi-a-GCST90025982	TRUE	reported	igd	2	TRUE	NA
144	rs17733777	C	A	C	A	0.0178755	-0.0915	0.112521	0.102	FALSE	FALSE	FALSE	okLRE0	0.0791	0.247	outcome	TRUE	reported	textfile	12	63098281	0.00294414	2.19999e-10	445855	ebi-a-GCST90025982	Heel bone mineral density T score || id:ebi-a-GCST90025982	TRUE	reported	igd	2	TRUE	NA
145	rs17743751	T	C	T	C	0.0122205	0.0197	0.346889	0.3477	FALSE	FALSE	FALSE	okLRE0	0.0442	0.655	outcome	TRUE	reported	textfile	7	27499198	0.0019347	6.4003e-11	445855	ebi-a-GCST90025982	Heel bone mineral density T score || id:ebi-a-GCST90025982	TRUE	reported	igd	2	TRUE	NA
146	rs17755283	T	C	T	C	-0.0120761	-0.0351	0.319073	0.3281	FALSE	FALSE	FALSE	okLRE0	0.0458	0.4441	outcome	TRUE	reported	textfile	8	127923443	0.00200213	2.39999e-09	445855	ebi-a-GCST90025982	Heel bone mineral density T score || id:ebi-a-GCST90025982	TRUE	reported	igd	2	TRUE	NA
147	rs17767694	C	T	C	T	-0.0232597	-0.0381	0.246997	0.2485	FALSE	FALSE	FALSE	okLRE0	0.0536	0.4778	outcome	TRUE	reported	textfile	15	70527321	0.00215688	2.99985e-31	445855	ebi-a-GCST90025982	Heel bone mineral density T score || id:ebi-a-GCST90025982	TRUE	reported	igd	2	TRUE	NA
148	rs17775391	C	A	C	A	0.0120289	-0.0156	0.282194	0.2846	FALSE	FALSE	FALSE	okLRE0	0.0472	0.7415	outcome	TRUE	reported	textfile	3	66444697	0.00209455	2.1e-08	445855	ebi-a-GCST90025982	Heel bone mineral density T score || id:ebi-a-GCST90025982	TRUE	reported	igd	2	TRUE	NA
149	rs179442	T	C	T	C	0.0324683	0.0148	0.338185	0.3571	FALSE	FALSE	FALSE	okLRE0	0.0476	0.7561	outcome	TRUE	reported	textfile	8	116669769	0.00197302	9.8992e-67	445855	ebi-a-GCST90025982	Heel bone mineral density T score || id:ebi-a-GCST90025982	TRUE	reported	igd	2	TRUE	NA
150	rs1797877	C	T	C	T	0.0204329	0.0564	0.901189	0.8946	FALSE	FALSE	FALSE	okLRE0	0.0787	0.4735	outcome	TRUE	reported	textfile	3	12485437	0.00312061	9.60064e-11	445855	ebi-a-GCST90025982	Heel bone mineral density T score || id:ebi-a-GCST90025982	TRUE	reported	igd	2	TRUE	NA
151	rs1805097	T	C	T	C	-0.0200703	0.0581	0.330645	0.34	FALSE	FALSE	FALSE	okLRE0	0.048	0.2266	outcome	TRUE	reported	textfile	13	110435231	0.00200237	1.29987e-25	445855	ebi-a-GCST90025982	Heel bone mineral density T score || id:ebi-a-GCST90025982	TRUE	reported	igd	2	TRUE	NA
152	rs1812594	C	T	C	T	0.0147306	0.0772	0.20831	0.2124	FALSE	FALSE	FALSE	okLRE0	0.0514	0.1336	outcome	TRUE	reported	textfile	8	25287397	0.00231548	5.79963e-11	445855	ebi-a-GCST90025982	Heel bone mineral density T score || id:ebi-a-GCST90025982	TRUE	reported	igd	2	TRUE	NA
153	rs1859838	G	A	G	A	-0.0376661	0.0051	0.17126	0.1765	FALSE	FALSE	FALSE	okLRE0	0.0564	0.9277	outcome	TRUE	reported	textfile	7	30955117	0.00244063	5.10035e-57	445855	ebi-a-GCST90025982	Heel bone mineral density T score || id:ebi-a-GCST90025982	TRUE	reported	igd	2	TRUE	NA
154	rs1870852	T	C	T	C	0.0133488	-0.0178	0.215816	0.2182	FALSE	FALSE	FALSE	okLRE0	0.0515	0.7295	outcome	TRUE	reported	textfile	4	188280616	0.00225982	1.7e-09	445855	ebi-a-GCST90025982	Heel bone mineral density T score || id:ebi-a-GCST90025982	TRUE	reported	igd	2	TRUE	NA
155	rs1885117	T	C	T	C	0.0252653	-0.0343	0.177106	0.2017	FALSE	FALSE	FALSE	okLRE0	0.0521	0.5106	outcome	TRUE	reported	textfile	20	33600740	0.00246171	1.10002e-26	445855	ebi-a-GCST90025982	Heel bone mineral density T score || id:ebi-a-GCST90025982	TRUE	reported	igd	2	TRUE	NA
156	rs1907310	A	G	A	G	-0.018614	-0.0033	0.831762	0.8154	FALSE	FALSE	FALSE	okLRE0	0.0544	0.9512	outcome	TRUE	reported	textfile	10	78299227	0.0024857	7.00003e-15	445855	ebi-a-GCST90025982	Heel bone mineral density T score || id:ebi-a-GCST90025982	TRUE	reported	igd	2	TRUE	NA
157	rs191485704	T	G	T	G	-0.0993899	-0.1153	0.0503946	0.0554	FALSE	FALSE	FALSE	okLRE0	0.0972	0.2355	outcome	TRUE	reported	textfile	6	45153183	0.00421908	4.4978e-131	445855	ebi-a-GCST90025982	Heel bone mineral density T score || id:ebi-a-GCST90025982	TRUE	reported	igd	2	TRUE	NA
158	rs1950500	C	T	C	T	0.0171155	0.0161	0.70819	0.7089	FALSE	FALSE	FALSE	okLRE0	0.0464	0.728	outcome	TRUE	reported	textfile	14	24830850	0.00205877	5.90065e-17	445855	ebi-a-GCST90025982	Heel bone mineral density T score || id:ebi-a-GCST90025982	TRUE	reported	igd	2	TRUE	NA
159	rs200723262	G	C	G	C	-0.0718274	-0.1125	0.0104911	0.0147	FALSE	TRUE	FALSE	okLRE0	0.2228	0.6136	outcome	TRUE	reported	textfile	3	20082121	0.00946341	3.40017e-15	445855	ebi-a-GCST90025982	Heel bone mineral density T score || id:ebi-a-GCST90025982	TRUE	reported	igd	2	TRUE	NA
160	rs2008602	A	G	A	G	0.0231472	-0.0249	0.692093	0.6804	FALSE	FALSE	FALSE	okLRE0	0.0451	0.5804	outcome	TRUE	reported	textfile	1	220032318	0.00200087	6.29941e-33	445855	ebi-a-GCST90025982	Heel bone mineral density T score || id:ebi-a-GCST90025982	TRUE	reported	igd	2	TRUE	NA
161	rs2011077	T	C	T	C	-0.0124852	-0.1077	0.247405	0.2243	FALSE	FALSE	FALSE	okLRE0	0.0516	0.037	outcome	TRUE	reported	textfile	5	176521456	0.00215994	8.19993e-09	445855	ebi-a-GCST90025982	Heel bone mineral density T score || id:ebi-a-GCST90025982	TRUE	reported	igd	2	TRUE	NA
162	rs2011982	C	T	C	T	0.0202929	-0.055	0.778001	0.7697	FALSE	FALSE	FALSE	okLRE0	0.0546	0.3137	outcome	TRUE	reported	textfile	1	41540861	0.00223037	3.40017e-22	445855	ebi-a-GCST90025982	Heel bone mineral density T score || id:ebi-a-GCST90025982	TRUE	reported	igd	2	TRUE	NA
163	rs2052285	A	G	A	G	-0.0222184	-0.0285	0.608884	0.5849	FALSE	FALSE	FALSE	okLRE0	0.0465	0.5397	outcome	TRUE	reported	textfile	16	51188432	0.00191763	3.69999e-33	445855	ebi-a-GCST90025982	Heel bone mineral density T score || id:ebi-a-GCST90025982	TRUE	reported	igd	2	TRUE	NA
164	rs2066829	G	C	G	C	-0.0283088	0.1822	0.354694	0.3604	FALSE	TRUE	FALSE	okLRE0	0.0445	4.14e-05	outcome	TRUE	reported	textfile	9	98229389	0.00195817	8.69961e-51	445855	ebi-a-GCST90025982	Heel bone mineral density T score || id:ebi-a-GCST90025982	TRUE	reported	igd	2	TRUE	NA
165	rs2068886	C	T	C	T	-0.0171605	-0.0949	0.276125	0.3016	FALSE	FALSE	FALSE	okLRE0	0.0466	0.04152	outcome	TRUE	reported	textfile	2	153339823	0.00206387	2.60016e-17	445855	ebi-a-GCST90025982	Heel bone mineral density T score || id:ebi-a-GCST90025982	TRUE	reported	igd	2	TRUE	NA
166	rs2069443	G	T	G	T	-0.0193491	0.0086	0.255084	0.2776	FALSE	FALSE	FALSE	okLRE0	0.0523	0.8692	outcome	TRUE	reported	textfile	7	150755173	0.00210749	2.80027e-20	445855	ebi-a-GCST90025982	Heel bone mineral density T score || id:ebi-a-GCST90025982	TRUE	reported	igd	2	TRUE	NA
167	rs2072346	T	C	T	C	0.0188763	-0.0134	0.804356	0.8054	FALSE	FALSE	FALSE	okLRE0	0.0535	0.8029	outcome	TRUE	reported	textfile	16	4027423	0.00239773	3.40017e-16	445855	ebi-a-GCST90025982	Heel bone mineral density T score || id:ebi-a-GCST90025982	TRUE	reported	igd	2	TRUE	NA
168	rs2076170	G	T	G	T	0.011099	-0.011	0.579392	0.5899	FALSE	FALSE	FALSE	okLRE0	0.0429	0.7977	outcome	TRUE	reported	textfile	6	35443573	0.00190493	1.89998e-08	445855	ebi-a-GCST90025982	Heel bone mineral density T score || id:ebi-a-GCST90025982	TRUE	reported	igd	2	TRUE	NA
169	rs212412	C	T	C	T	-0.0189325	-0.0112	0.439359	0.4204	FALSE	FALSE	FALSE	okLRE0	0.0426	0.7922	outcome	TRUE	reported	textfile	7	105482615	0.00185384	1.29987e-24	445855	ebi-a-GCST90025982	Heel bone mineral density T score || id:ebi-a-GCST90025982	TRUE	reported	igd	2	TRUE	NA
170	rs215030	T	C	T	C	-0.0136508	0.0025	0.314184	0.3083	FALSE	FALSE	FALSE	okLRE0	0.0502	0.9607	outcome	TRUE	reported	textfile	7	83311931	0.00198149	2.39994e-12	445855	ebi-a-GCST90025982	Heel bone mineral density T score || id:ebi-a-GCST90025982	TRUE	reported	igd	2	TRUE	NA
171	rs2161631	A	C	A	C	-0.0138995	-0.0375	0.193205	0.203	FALSE	FALSE	FALSE	okLRE0	0.0535	0.4837	outcome	TRUE	reported	textfile	16	69556948	0.00236357	7.00003e-10	445855	ebi-a-GCST90025982	Heel bone mineral density T score || id:ebi-a-GCST90025982	TRUE	reported	igd	2	TRUE	NA
172	rs216196	C	T	C	T	-0.0444588	-0.0276	0.275183	0.2608	FALSE	FALSE	FALSE	okLRE0	0.0483	0.5676	outcome	TRUE	reported	textfile	17	2202943	0.002096	4.19759e-107	445855	ebi-a-GCST90025982	Heel bone mineral density T score || id:ebi-a-GCST90025982	TRUE	reported	igd	2	TRUE	NA
173	rs216599	G	A	G	A	-0.0149415	0.0651	0.816149	0.8403	FALSE	FALSE	FALSE	okLRE0	0.0636	0.306	outcome	TRUE	reported	textfile	16	109671	0.00260158	8.19993e-09	445855	ebi-a-GCST90025982	Heel bone mineral density T score || id:ebi-a-GCST90025982	TRUE	reported	igd	2	TRUE	NA
174	rs2193587	T	C	T	C	-0.0168634	-9e-04	0.779633	0.7921	FALSE	FALSE	FALSE	okLRE0	0.057	0.9879	outcome	TRUE	reported	textfile	3	185990096	0.00230012	1.10002e-13	445855	ebi-a-GCST90025982	Heel bone mineral density T score || id:ebi-a-GCST90025982	TRUE	reported	igd	2	TRUE	NA
175	rs2215801	G	A	G	A	0.0143217	-0.0367	0.34469	0.3371	FALSE	FALSE	FALSE	okLRE0	0.0451	0.4156	outcome	TRUE	reported	textfile	2	72323034	0.00194377	3.50026e-14	445855	ebi-a-GCST90025982	Heel bone mineral density T score || id:ebi-a-GCST90025982	TRUE	reported	igd	2	TRUE	NA
176	rs2228580	C	T	C	T	-0.0154673	0.0752	0.207848	0.1945	FALSE	FALSE	FALSE	okLRE0	0.0532	0.1577	outcome	TRUE	reported	textfile	9	35792423	0.0023177	2.19989e-11	445855	ebi-a-GCST90025982	Heel bone mineral density T score || id:ebi-a-GCST90025982	TRUE	reported	igd	2	TRUE	NA
177	rs2229992	C	T	C	T	-0.012297	-0.0157	0.589898	0.5934	FALSE	FALSE	FALSE	okLRE0	0.0427	0.7135	outcome	TRUE	reported	textfile	5	112162854	0.00190492	4.70002e-11	445855	ebi-a-GCST90025982	Heel bone mineral density T score || id:ebi-a-GCST90025982	TRUE	reported	igd	2	TRUE	NA
178	rs2230648	C	T	C	T	0.0307569	-0.0725	0.0436018	0.0485	FALSE	FALSE	FALSE	okLRE0	0.1078	0.5013	outcome	TRUE	reported	textfile	11	57099661	0.00454854	3.50026e-12	445855	ebi-a-GCST90025982	Heel bone mineral density T score || id:ebi-a-GCST90025982	TRUE	reported	igd	2	TRUE	NA
179	rs2241820	T	C	T	C	0.0163223	0.0106	0.593986	0.5859	FALSE	FALSE	FALSE	okLRE0	0.0428	0.8037	outcome	TRUE	reported	textfile	12	54394497	0.00190238	2.60016e-17	445855	ebi-a-GCST90025982	Heel bone mineral density T score || id:ebi-a-GCST90025982	TRUE	reported	igd	2	TRUE	NA
180	rs2253112	C	T	C	T	0.0200039	-0.0692	0.278049	0.2794	FALSE	FALSE	FALSE	okLRE0	0.047	0.1411	outcome	TRUE	reported	textfile	9	130320119	0.00208373	9.20026e-21	445855	ebi-a-GCST90025982	Heel bone mineral density T score || id:ebi-a-GCST90025982	TRUE	reported	igd	2	TRUE	NA
181	rs2276547	C	G	C	G	-0.0202711	0.0581	0.688156	0.6987	FALSE	TRUE	FALSE	okLRE0	0.0462	0.2081	outcome	TRUE	reported	textfile	2	28975107	0.00200662	4.10015e-25	445855	ebi-a-GCST90025982	Heel bone mineral density T score || id:ebi-a-GCST90025982	TRUE	reported	igd	2	TRUE	NA
182	rs2282239	T	C	T	C	-0.0152676	-0.0164	0.657268	0.6751	FALSE	FALSE	FALSE	okLRE0	0.0495	0.7396	outcome	TRUE	reported	textfile	10	112262125	0.00196115	1.39991e-14	445855	ebi-a-GCST90025982	Heel bone mineral density T score || id:ebi-a-GCST90025982	TRUE	reported	igd	2	TRUE	NA
183	rs2287339	T	A	T	A	0.0414343	0.0956	0.0249985	0.0298	FALSE	TRUE	FALSE	okLRE0	0.14	0.4947	outcome	TRUE	reported	textfile	2	53992593	0.00591621	1.29987e-11	445855	ebi-a-GCST90025982	Heel bone mineral density T score || id:ebi-a-GCST90025982	TRUE	reported	igd	2	TRUE	NA
184	rs2288446	G	A	G	A	0.0110346	0.0634	0.689086	0.6636	FALSE	FALSE	FALSE	okLRE0	0.0447	0.1558	outcome	TRUE	reported	textfile	5	6620459	0.00202264	1.40001e-08	445855	ebi-a-GCST90025982	Heel bone mineral density T score || id:ebi-a-GCST90025982	TRUE	reported	igd	2	TRUE	NA
185	rs2291166	G	T	G	T	-0.0236318	0.0761	0.0629353	0.0512	FALSE	FALSE	FALSE	okLRE0	0.0966	0.4307	outcome	TRUE	reported	textfile	15	30008977	0.00388745	3.29997e-10	445855	ebi-a-GCST90025982	Heel bone mineral density T score || id:ebi-a-GCST90025982	TRUE	reported	igd	2	TRUE	NA
186	rs2291363	G	A	G	A	-0.0195019	0.0611	0.132399	0.1514	FALSE	FALSE	FALSE	okLRE0	0.0584	0.2953	outcome	TRUE	reported	textfile	3	142116151	0.0027564	1.20005e-11	445855	ebi-a-GCST90025982	Heel bone mineral density T score || id:ebi-a-GCST90025982	TRUE	reported	igd	2	TRUE	NA
187	rs2300478	G	T	G	T	0.0182018	0.0322	0.251782	0.2415	FALSE	FALSE	FALSE	okLRE0	0.0546	0.5556	outcome	TRUE	reported	textfile	2	66781453	0.00212469	2.19989e-20	445855	ebi-a-GCST90025982	Heel bone mineral density T score || id:ebi-a-GCST90025982	TRUE	reported	igd	2	TRUE	NA
188	rs2301671	T	C	T	C	0.0139194	0.0489	0.173778	0.1869	FALSE	FALSE	FALSE	okLRE0	0.054	0.3653	outcome	TRUE	reported	textfile	19	19466269	0.00247853	2.30001e-09	445855	ebi-a-GCST90025982	Heel bone mineral density T score || id:ebi-a-GCST90025982	TRUE	reported	igd	2	TRUE	NA
189	rs2302685	T	C	T	C	-0.0239977	0.0485	0.804368	0.8104	FALSE	FALSE	FALSE	okLRE0	0.053	0.36	outcome	TRUE	reported	textfile	12	12301898	0.00239795	1.50003e-23	445855	ebi-a-GCST90025982	Heel bone mineral density T score || id:ebi-a-GCST90025982	TRUE	reported	igd	2	TRUE	NA
190	rs2303330	G	A	G	A	0.0142214	0.0423	0.244358	0.2476	FALSE	FALSE	FALSE	okLRE0	0.0491	0.3892	outcome	TRUE	reported	textfile	2	118698699	0.00217318	6.49995e-10	445855	ebi-a-GCST90025982	Heel bone mineral density T score || id:ebi-a-GCST90025982	TRUE	reported	igd	2	TRUE	NA
191	rs2398871	T	C	T	C	0.0259324	0.0179	0.262866	0.2739	FALSE	FALSE	FALSE	okLRE0	0.0475	0.7055	outcome	TRUE	reported	textfile	9	96484220	0.0021227	3.40017e-37	445855	ebi-a-GCST90025982	Heel bone mineral density T score || id:ebi-a-GCST90025982	TRUE	reported	igd	2	TRUE	NA
192	rs2414095	G	A	G	A	0.0303562	-0.0482	0.649338	0.6496	FALSE	FALSE	FALSE	okLRE0	0.0443	0.2767	outcome	TRUE	reported	textfile	15	51524292	0.00196082	2.99985e-57	445855	ebi-a-GCST90025982	Heel bone mineral density T score || id:ebi-a-GCST90025982	TRUE	reported	igd	2	TRUE	NA
193	rs2414936	A	G	A	G	-0.0258519	0.0631	0.6778	0.6792	FALSE	FALSE	FALSE	okLRE0	0.0455	0.1659	outcome	TRUE	reported	textfile	15	67422077	0.00200016	1.80011e-39	445855	ebi-a-GCST90025982	Heel bone mineral density T score || id:ebi-a-GCST90025982	TRUE	reported	igd	2	TRUE	NA
194	rs243865	T	C	T	C	0.0241179	-0.0191	0.254637	0.2484	FALSE	FALSE	FALSE	okLRE0	0.0497	0.7009	outcome	TRUE	reported	textfile	16	55511806	0.0021393	5.40008e-30	445855	ebi-a-GCST90025982	Heel bone mineral density T score || id:ebi-a-GCST90025982	TRUE	reported	igd	2	TRUE	NA
195	rs2504791	T	C	T	C	-0.0137348	0.0358	0.597799	0.6047	FALSE	FALSE	FALSE	okLRE0	0.0433	0.4084	outcome	TRUE	reported	textfile	6	39838496	0.00188528	6.00067e-14	445855	ebi-a-GCST90025982	Heel bone mineral density T score || id:ebi-a-GCST90025982	TRUE	reported	igd	2	TRUE	NA
196	rs2509354	C	T	C	T	-0.0220234	0.017	0.443738	0.4275	FALSE	FALSE	FALSE	okLRE0	0.0424	0.6882	outcome	TRUE	reported	textfile	11	115493894	0.00186855	9.3994e-33	445855	ebi-a-GCST90025982	Heel bone mineral density T score || id:ebi-a-GCST90025982	TRUE	reported	igd	2	TRUE	NA
197	rs2583476	A	G	A	G	-0.0229454	0.0205	0.414947	0.4226	FALSE	FALSE	FALSE	okLRE0	0.0429	0.6325	outcome	TRUE	reported	textfile	11	59857581	0.00188326	4.60045e-36	445855	ebi-a-GCST90025982	Heel bone mineral density T score || id:ebi-a-GCST90025982	TRUE	reported	igd	2	TRUE	NA
198	rs258775	C	A	C	A	0.0156839	-0.0321	0.173053	0.167	FALSE	FALSE	FALSE	okLRE0	0.0569	0.5735	outcome	TRUE	reported	textfile	5	142564823	0.00246451	1.09999e-10	445855	ebi-a-GCST90025982	Heel bone mineral density T score || id:ebi-a-GCST90025982	TRUE	reported	igd	2	TRUE	NA
199	rs2592127	T	G	T	G	0.018977	-0.0593	0.440225	0.4497	FALSE	FALSE	FALSE	okLRE0	0.0427	0.1643	outcome	TRUE	reported	textfile	2	233791648	0.00185734	1.50003e-24	445855	ebi-a-GCST90025982	Heel bone mineral density T score || id:ebi-a-GCST90025982	TRUE	reported	igd	2	TRUE	NA
200	rs2627724	A	G	A	G	0.0124404	0.0283	0.226609	0.2305	FALSE	FALSE	FALSE	okLRE0	0.0499	0.5707	outcome	TRUE	reported	textfile	4	88584507	0.00223069	3.09999e-08	445855	ebi-a-GCST90025982	Heel bone mineral density T score || id:ebi-a-GCST90025982	TRUE	reported	igd	2	TRUE	NA
201	rs2647462	C	T	C	T	-0.0315337	-0.1402	0.819844	0.8269	FALSE	FALSE	FALSE	okLRE0	0.0608	0.02106	outcome	TRUE	reported	textfile	1	220156090	0.00244378	3.10027e-40	445855	ebi-a-GCST90025982	Heel bone mineral density T score || id:ebi-a-GCST90025982	TRUE	reported	igd	2	TRUE	NA
202	rs2736911	T	C	T	C	0.0193594	0.0042	0.152633	0.1633	FALSE	FALSE	FALSE	okLRE0	0.0574	0.9411	outcome	TRUE	reported	textfile	10	124214355	0.00258952	2.60016e-14	445855	ebi-a-GCST90025982	Heel bone mineral density T score || id:ebi-a-GCST90025982	TRUE	reported	igd	2	TRUE	NA
203	rs2738238	A	G	A	G	-0.0266044	-0.0285	0.48004	0.4757	FALSE	FALSE	FALSE	okLRE0	0.0421	0.4991	outcome	TRUE	reported	textfile	5	39377418	0.00188438	7.39946e-49	445855	ebi-a-GCST90025982	Heel bone mineral density T score || id:ebi-a-GCST90025982	TRUE	reported	igd	2	TRUE	NA
204	rs2741856	C	G	C	G	0.0738476	0.0535	0.0818103	0.083	FALSE	TRUE	FALSE	okLRE0	0.0797	0.5026	outcome	TRUE	reported	textfile	17	41826839	0.00340577	1.90108e-109	445855	ebi-a-GCST90025982	Heel bone mineral density T score || id:ebi-a-GCST90025982	TRUE	reported	igd	2	TRUE	NA
205	rs2761887	A	C	A	C	0.0491195	-0.0029	0.549298	0.5619	FALSE	FALSE	FALSE	okLRE0	0.0426	0.9466	outcome	TRUE	reported	textfile	14	54425052	0.00188106	1e-157	445855	ebi-a-GCST90025982	Heel bone mineral density T score || id:ebi-a-GCST90025982	TRUE	reported	igd	2	TRUE	NA
206	rs2811462	G	T	G	T	0.0118002	0.0227	0.228277	0.2231	FALSE	FALSE	FALSE	okLRE0	0.051	0.657	outcome	TRUE	reported	textfile	3	129303436	0.00223244	4.70002e-08	445855	ebi-a-GCST90025982	Heel bone mineral density T score || id:ebi-a-GCST90025982	TRUE	reported	igd	2	TRUE	NA
207	rs2835063	T	C	T	C	-0.0165457	0.0318	0.360406	0.3496	FALSE	FALSE	FALSE	okLRE0	0.0445	0.4745	outcome	TRUE	reported	textfile	21	37013060	0.00195104	4.70002e-19	445855	ebi-a-GCST90025982	Heel bone mineral density T score || id:ebi-a-GCST90025982	TRUE	reported	igd	2	TRUE	NA
208	rs28379930	G	A	G	A	-0.0129398	0.0025	0.545037	0.5301	FALSE	FALSE	FALSE	okLRE0	0.0475	0.9577	outcome	TRUE	reported	textfile	18	10455077	0.00188816	1.50003e-11	445855	ebi-a-GCST90025982	Heel bone mineral density T score || id:ebi-a-GCST90025982	TRUE	reported	igd	2	TRUE	NA
209	rs28590233	T	C	T	C	-0.0178851	-0.096	0.197165	0.2048	FALSE	FALSE	FALSE	okLRE0	0.0578	0.09636	outcome	TRUE	reported	textfile	4	106011086	0.00234355	8.60003e-15	445855	ebi-a-GCST90025982	Heel bone mineral density T score || id:ebi-a-GCST90025982	TRUE	reported	igd	2	TRUE	NA
210	rs2861754	A	G	A	G	-0.0179163	-0.0294	0.334858	0.3477	FALSE	FALSE	FALSE	okLRE0	0.0448	0.5124	outcome	TRUE	reported	textfile	2	68077707	0.00195484	1.20005e-20	445855	ebi-a-GCST90025982	Heel bone mineral density T score || id:ebi-a-GCST90025982	TRUE	reported	igd	2	TRUE	NA
211	rs2884187	G	A	G	A	0.0258737	-0.0095	0.173091	0.1809	FALSE	FALSE	FALSE	okLRE0	0.0558	0.8656	outcome	TRUE	reported	textfile	1	210467025	0.00244136	2.70023e-28	445855	ebi-a-GCST90025982	Heel bone mineral density T score || id:ebi-a-GCST90025982	TRUE	reported	igd	2	TRUE	NA
212	rs28943878	G	A	G	A	0.0196829	0.0875	0.208357	0.2128	FALSE	FALSE	FALSE	okLRE0	0.0514	0.08876	outcome	TRUE	reported	textfile	5	42446211	0.00229039	1.80011e-18	445855	ebi-a-GCST90025982	Heel bone mineral density T score || id:ebi-a-GCST90025982	TRUE	reported	igd	2	TRUE	NA
213	rs2906176	C	T	C	T	-0.0102418	-0.0263	0.644067	0.6602	FALSE	FALSE	FALSE	okLRE0	0.0453	0.5611	outcome	TRUE	reported	textfile	7	2485933	0.0019207	8.70001e-10	445855	ebi-a-GCST90025982	Heel bone mineral density T score || id:ebi-a-GCST90025982	TRUE	reported	igd	2	TRUE	NA
214	rs2908007	G	A	G	A	0.168068	0.1113	0.400265	0.3929	FALSE	FALSE	FALSE	okLRE0	0.0434	0.01036	outcome	TRUE	reported	textfile	7	120962164	0.00188032	1e-200	445855	ebi-a-GCST90025982	Heel bone mineral density T score || id:ebi-a-GCST90025982	TRUE	reported	igd	2	TRUE	NA
215	rs2929453	C	T	C	T	-0.0264155	-0.0058	0.493397	0.4921	FALSE	FALSE	FALSE	okLRE0	0.0458	0.8997	outcome	TRUE	reported	textfile	8	9084341	0.00324064	1.80011e-16	445855	ebi-a-GCST90025982	Heel bone mineral density T score || id:ebi-a-GCST90025982	TRUE	reported	igd	2	TRUE	NA
216	rs2935776	G	A	G	A	0.0114507	0.0858	0.221347	0.215	FALSE	FALSE	FALSE	okLRE0	0.0517	0.09695	outcome	TRUE	reported	textfile	8	109629903	0.00224807	3.09999e-08	445855	ebi-a-GCST90025982	Heel bone mineral density T score || id:ebi-a-GCST90025982	TRUE	reported	igd	2	TRUE	NA
217	rs293727	C	T	C	T	-0.0119975	-0.004	0.714806	0.7293	FALSE	FALSE	FALSE	okLRE0	0.0481	0.9341	outcome	TRUE	reported	textfile	20	31933064	0.00207324	1.89998e-09	445855	ebi-a-GCST90025982	Heel bone mineral density T score || id:ebi-a-GCST90025982	TRUE	reported	igd	2	TRUE	NA
218	rs2941740	G	A	G	A	0.0767858	0.0583	0.420136	0.4303	FALSE	FALSE	FALSE	okLRE0	0.0425	0.17	outcome	TRUE	reported	textfile	6	152009638	0.00187508	1e-200	445855	ebi-a-GCST90025982	Heel bone mineral density T score || id:ebi-a-GCST90025982	TRUE	reported	igd	2	TRUE	NA
219	rs2968482	C	T	C	T	-0.0165552	0.0166	0.298309	0.3067	FALSE	FALSE	FALSE	okLRE0	0.0461	0.719	outcome	TRUE	reported	textfile	16	88844433	0.00203898	1.20005e-16	445855	ebi-a-GCST90025982	Heel bone mineral density T score || id:ebi-a-GCST90025982	TRUE	reported	igd	2	TRUE	NA
220	rs3018362	G	A	G	A	0.017168	-0.032	0.647077	0.6422	FALSE	FALSE	FALSE	okLRE0	0.0438	0.4652	outcome	TRUE	reported	textfile	18	60082093	0.0019591	7.8001e-21	445855	ebi-a-GCST90025982	Heel bone mineral density T score || id:ebi-a-GCST90025982	TRUE	reported	igd	2	TRUE	NA
221	rs3118905	A	G	A	G	0.0282226	-0.0113	0.27836	0.2842	FALSE	FALSE	FALSE	okLRE0	0.0466	0.8079	outcome	TRUE	reported	textfile	13	51105334	0.00208434	2.80027e-42	445855	ebi-a-GCST90025982	Heel bone mineral density T score || id:ebi-a-GCST90025982	TRUE	reported	igd	2	TRUE	NA
222	rs314316	G	A	G	A	-0.0128805	0.0632	0.233165	0.2267	FALSE	FALSE	FALSE	okLRE0	0.0507	0.2128	outcome	TRUE	reported	textfile	7	100428437	0.00217339	8.79995e-09	445855	ebi-a-GCST90025982	Heel bone mineral density T score || id:ebi-a-GCST90025982	TRUE	reported	igd	2	TRUE	NA
223	rs338584	G	C	G	C	-0.0205276	0.0385	0.228546	0.2303	FALSE	TRUE	FALSE	okLRE0	0.0512	0.4518	outcome	TRUE	reported	textfile	19	41712113	0.00224213	1.69981e-21	445855	ebi-a-GCST90025982	Heel bone mineral density T score || id:ebi-a-GCST90025982	TRUE	reported	igd	2	TRUE	NA
224	rs34048412	A	G	A	G	0.0305487	0.1224	0.0675847	0.0722	FALSE	FALSE	FALSE	okLRE0	0.0847	0.1481	outcome	TRUE	reported	textfile	16	2161928	0.00374011	1e-18	445855	ebi-a-GCST90025982	Heel bone mineral density T score || id:ebi-a-GCST90025982	TRUE	reported	igd	2	TRUE	NA
225	rs341136	G	T	G	T	-0.0138759	-0.0086	0.250775	0.2526	FALSE	FALSE	FALSE	okLRE0	0.049	0.8607	outcome	TRUE	reported	textfile	6	158870278	0.00213997	1e-10	445855	ebi-a-GCST90025982	Heel bone mineral density T score || id:ebi-a-GCST90025982	TRUE	reported	igd	2	TRUE	NA
226	rs34221205	A	C	A	C	-0.0147551	-0.0594	0.295782	0.2904	FALSE	FALSE	FALSE	okLRE0	0.0466	0.2025	outcome	TRUE	reported	textfile	4	146767313	0.00203603	1.20005e-14	445855	ebi-a-GCST90025982	Heel bone mineral density T score || id:ebi-a-GCST90025982	TRUE	reported	igd	2	TRUE	NA
227	rs34228175	G	A	G	A	0.011009	-0.0485	0.298092	0.3121	FALSE	FALSE	FALSE	okLRE0	0.0458	0.2892	outcome	TRUE	reported	textfile	11	125030278	0.00202874	7.49998e-10	445855	ebi-a-GCST90025982	Heel bone mineral density T score || id:ebi-a-GCST90025982	TRUE	reported	igd	2	TRUE	NA
228	rs344077	G	A	G	A	-0.0476654	-0.0677	0.122272	0.1306	FALSE	FALSE	FALSE	okLRE0	0.0697	0.3311	outcome	TRUE	reported	textfile	3	156553246	0.00284204	7.39946e-65	445855	ebi-a-GCST90025982	Heel bone mineral density T score || id:ebi-a-GCST90025982	TRUE	reported	igd	2	TRUE	NA
229	rs34575960	A	C	A	C	0.0228694	0.0646	0.0724718	0.0679	FALSE	FALSE	FALSE	okLRE0	0.0853	0.449	outcome	TRUE	reported	textfile	13	94057511	0.00360106	2.90001e-11	445855	ebi-a-GCST90025982	Heel bone mineral density T score || id:ebi-a-GCST90025982	TRUE	reported	igd	2	TRUE	NA
230	rs34588551	T	C	T	C	0.0211871	-0.0328	0.371592	0.3542	FALSE	FALSE	FALSE	okLRE0	0.0439	0.4548	outcome	TRUE	reported	textfile	2	159954175	0.00191454	8.10028e-31	445855	ebi-a-GCST90025982	Heel bone mineral density T score || id:ebi-a-GCST90025982	TRUE	reported	igd	2	TRUE	NA
231	rs34677078	G	A	G	A	-0.0272643	-0.0333	0.516599	0.5354	FALSE	FALSE	FALSE	okLRE0	0.046	0.4697	outcome	TRUE	reported	textfile	8	71617715	0.00186709	8.60003e-52	445855	ebi-a-GCST90025982	Heel bone mineral density T score || id:ebi-a-GCST90025982	TRUE	reported	igd	2	TRUE	NA
232	rs34952318	A	G	A	G	-0.072167	0.0045	0.0498231	0.0468	FALSE	FALSE	FALSE	okLRE0	0.1167	0.9694	outcome	TRUE	reported	textfile	20	11177055	0.00433452	2.19989e-62	445855	ebi-a-GCST90025982	Heel bone mineral density T score || id:ebi-a-GCST90025982	TRUE	reported	igd	2	TRUE	NA
233	rs35018756	G	A	G	A	0.0438122	0.2948	0.0290576	0.0292	FALSE	FALSE	FALSE	okLRE0	0.13	0.02341	outcome	TRUE	reported	textfile	2	203932994	0.0054827	8.60003e-16	445855	ebi-a-GCST90025982	Heel bone mineral density T score || id:ebi-a-GCST90025982	TRUE	reported	igd	2	TRUE	NA
234	rs35042646	T	C	T	C	-0.0798284	0.0179	0.0224399	0.0311	FALSE	FALSE	FALSE	okLRE0	0.1296	0.8899	outcome	TRUE	reported	textfile	7	27239550	0.00623859	9.20026e-38	445855	ebi-a-GCST90025982	Heel bone mineral density T score || id:ebi-a-GCST90025982	TRUE	reported	igd	2	TRUE	NA
235	rs35147679	T	C	T	C	0.0332883	0.0189	0.20289	0.2226	FALSE	FALSE	FALSE	okLRE0	0.0513	0.7122	outcome	TRUE	reported	textfile	1	113068577	0.00230516	6.4003e-49	445855	ebi-a-GCST90025982	Heel bone mineral density T score || id:ebi-a-GCST90025982	TRUE	reported	igd	2	TRUE	NA
236	rs35338365	A	G	A	G	-0.0265003	-0.0342	0.225405	0.2369	FALSE	FALSE	FALSE	okLRE0	0.0494	0.4885	outcome	TRUE	reported	textfile	9	110900335	0.00223377	5.10035e-33	445855	ebi-a-GCST90025982	Heel bone mineral density T score || id:ebi-a-GCST90025982	TRUE	reported	igd	2	TRUE	NA
237	rs35365822	G	A	G	A	-0.0245045	-0.0369	0.130586	0.1134	FALSE	FALSE	FALSE	okLRE0	0.0681	0.5882	outcome	TRUE	reported	textfile	6	152270364	0.00274421	8.19974e-21	445855	ebi-a-GCST90025982	Heel bone mineral density T score || id:ebi-a-GCST90025982	TRUE	reported	igd	2	TRUE	NA
238	rs35485240	C	A	C	A	-0.0180629	0.0444	0.243577	0.237	FALSE	FALSE	FALSE	okLRE0	0.051	0.384	outcome	TRUE	reported	textfile	15	70379533	0.00218138	3.10027e-17	445855	ebi-a-GCST90025982	Heel bone mineral density T score || id:ebi-a-GCST90025982	TRUE	reported	igd	2	TRUE	NA
239	rs35624335	C	T	C	T	-0.0150751	0.0179	0.276209	0.2774	FALSE	FALSE	FALSE	okLRE0	0.0469	0.7029	outcome	TRUE	reported	textfile	3	196883081	0.00208195	3.90032e-14	445855	ebi-a-GCST90025982	Heel bone mineral density T score || id:ebi-a-GCST90025982	TRUE	reported	igd	2	TRUE	NA
240	rs35697691	G	C	G	C	0.0247686	-0.182	0.0889311	0.0884	FALSE	TRUE	FALSE	okLRE0	0.0899	0.04301	outcome	TRUE	reported	textfile	15	52353498	0.00331639	9.30037e-15	445855	ebi-a-GCST90025982	Heel bone mineral density T score || id:ebi-a-GCST90025982	TRUE	reported	igd	2	TRUE	NA
241	rs368510	A	G	A	G	0.0255173	-0.0034	0.333218	0.3292	FALSE	FALSE	FALSE	okLRE0	0.0457	0.9406	outcome	TRUE	reported	textfile	5	148787469	0.00197604	6.89922e-40	445855	ebi-a-GCST90025982	Heel bone mineral density T score || id:ebi-a-GCST90025982	TRUE	reported	igd	2	TRUE	NA
242	rs3735513	C	T	C	T	0.0154911	-0.0346	0.215931	0.2223	FALSE	FALSE	FALSE	okLRE0	0.0515	0.5023	outcome	TRUE	reported	textfile	7	83631376	0.00224466	3.80014e-13	445855	ebi-a-GCST90025982	Heel bone mineral density T score || id:ebi-a-GCST90025982	TRUE	reported	igd	2	TRUE	NA
243	rs3736206	C	T	C	T	0.0195888	0.0472	0.635317	0.6102	FALSE	FALSE	FALSE	okLRE0	0.0434	0.2758	outcome	TRUE	reported	textfile	17	80530429	0.00193379	1.9002e-23	445855	ebi-a-GCST90025982	Heel bone mineral density T score || id:ebi-a-GCST90025982	TRUE	reported	igd	2	TRUE	NA
244	rs3744251	A	G	A	G	-0.0439549	-0.0179	0.0742178	0.0796	FALSE	FALSE	FALSE	okLRE0	0.0799	0.8226	outcome	TRUE	reported	textfile	17	7760983	0.00357451	1.99986e-36	445855	ebi-a-GCST90025982	Heel bone mineral density T score || id:ebi-a-GCST90025982	TRUE	reported	igd	2	TRUE	NA
245	rs3750280	C	G	C	G	0.0154383	-0.0143	0.32793	0.3379	FALSE	TRUE	FALSE	okLRE0	0.0444	0.7481	outcome	TRUE	reported	textfile	3	32939573	0.00198271	4.00037e-14	445855	ebi-a-GCST90025982	Heel bone mineral density T score || id:ebi-a-GCST90025982	TRUE	reported	igd	2	TRUE	NA
246	rs376218	G	A	G	A	0.0276492	0.102	0.900268	0.89	FALSE	FALSE	FALSE	okLRE0	0.0705	0.1478	outcome	TRUE	reported	textfile	21	37924160	0.00313276	1.20005e-20	445855	ebi-a-GCST90025982	Heel bone mineral density T score || id:ebi-a-GCST90025982	TRUE	reported	igd	2	TRUE	NA
247	rs3776573	G	C	G	C	0.020891	-0.0148	0.239551	0.2174	FALSE	TRUE	FALSE	okLRE0	0.0509	0.772	outcome	TRUE	reported	textfile	5	36646194	0.00218438	6.4998e-24	445855	ebi-a-GCST90025982	Heel bone mineral density T score || id:ebi-a-GCST90025982	TRUE	reported	igd	2	TRUE	NA
248	rs3796014	G	A	G	A	0.0527397	-0.0162	0.727155	0.7539	FALSE	FALSE	FALSE	okLRE0	0.049	0.7404	outcome	TRUE	reported	textfile	2	54839276	0.00207976	7.7983e-154	445855	ebi-a-GCST90025982	Heel bone mineral density T score || id:ebi-a-GCST90025982	TRUE	reported	igd	2	TRUE	NA
249	rs3809789	A	G	A	G	-0.0204416	-0.0176	0.469147	0.4662	FALSE	FALSE	FALSE	okLRE0	0.0468	0.7061	outcome	TRUE	reported	textfile	17	27955761	0.00186635	4.10015e-29	445855	ebi-a-GCST90025982	Heel bone mineral density T score || id:ebi-a-GCST90025982	TRUE	reported	igd	2	TRUE	NA
250	rs3847541	G	A	G	A	-0.0154708	0.0325	0.385042	0.3672	FALSE	FALSE	FALSE	okLRE0	0.0487	0.5047	outcome	TRUE	reported	textfile	11	92579416	0.00190768	3.90032e-18	445855	ebi-a-GCST90025982	Heel bone mineral density T score || id:ebi-a-GCST90025982	TRUE	reported	igd	2	TRUE	NA
251	rs3909247	T	C	T	C	-0.0109775	-0.0215	0.329049	0.3376	FALSE	FALSE	FALSE	okLRE0	0.0453	0.6342	outcome	TRUE	reported	textfile	3	169249745	0.00197944	3.89996e-08	445855	ebi-a-GCST90025982	Heel bone mineral density T score || id:ebi-a-GCST90025982	TRUE	reported	igd	2	TRUE	NA
252	rs4130791	A	G	A	G	-0.0448824	-2e-04	0.0942148	0.0983	FALSE	FALSE	FALSE	okLRE0	0.0813	0.9979	outcome	TRUE	reported	textfile	4	1414684	0.00318324	9.09913e-45	445855	ebi-a-GCST90025982	Heel bone mineral density T score || id:ebi-a-GCST90025982	TRUE	reported	igd	2	TRUE	NA
253	rs4144501	A	G	A	G	0.0150436	0.0849	0.512544	0.4955	FALSE	FALSE	FALSE	okLRE0	0.0423	0.04447	outcome	TRUE	reported	textfile	12	94156587	0.00186422	5.10035e-16	445855	ebi-a-GCST90025982	Heel bone mineral density T score || id:ebi-a-GCST90025982	TRUE	reported	igd	2	TRUE	NA
254	rs419293	A	G	A	G	0.0215997	0.0924	0.202639	0.2236	FALSE	FALSE	FALSE	okLRE0	0.0533	0.08313	outcome	TRUE	reported	textfile	19	18150118	0.00232806	5.40008e-21	445855	ebi-a-GCST90025982	Heel bone mineral density T score || id:ebi-a-GCST90025982	TRUE	reported	igd	2	TRUE	NA
255	rs425105	C	T	C	T	-0.0184474	0.1007	0.163726	0.1607	FALSE	FALSE	FALSE	okLRE0	0.0566	0.07512	outcome	TRUE	reported	textfile	19	47208481	0.00252951	1e-14	445855	ebi-a-GCST90025982	Heel bone mineral density T score || id:ebi-a-GCST90025982	TRUE	reported	igd	2	TRUE	NA
256	rs4294980	A	G	A	G	0.0168375	-0.0589	0.788245	0.7869	FALSE	FALSE	FALSE	okLRE0	0.0568	0.2998	outcome	TRUE	reported	textfile	2	218604356	0.00225565	2.99985e-15	445855	ebi-a-GCST90025982	Heel bone mineral density T score || id:ebi-a-GCST90025982	TRUE	reported	igd	2	TRUE	NA
257	rs4299103	C	G	C	G	-0.0151866	0.0075	0.435854	0.4483	FALSE	TRUE	TRUE	okLRE0	0.0481	0.8756	outcome	TRUE	reported	textfile	15	93588264	0.00190273	8.69961e-15	445855	ebi-a-GCST90025982	Heel bone mineral density T score || id:ebi-a-GCST90025982	TRUE	reported	igd	2	FALSE	NA
258	rs4301828	T	C	T	C	-0.0230124	-0.0036	0.713167	0.7258	FALSE	FALSE	FALSE	okLRE0	0.0476	0.9402	outcome	TRUE	reported	textfile	12	65983158	0.00205773	2.39994e-30	445855	ebi-a-GCST90025982	Heel bone mineral density T score || id:ebi-a-GCST90025982	TRUE	reported	igd	2	TRUE	NA
259	rs430600	C	T	C	T	-0.0181168	0.008	0.613742	0.6315	FALSE	FALSE	FALSE	okLRE0	0.0476	0.8671	outcome	TRUE	reported	textfile	1	89225976	0.00190133	1.39991e-22	445855	ebi-a-GCST90025982	Heel bone mineral density T score || id:ebi-a-GCST90025982	TRUE	reported	igd	2	TRUE	NA
260	rs4369779	C	T	C	T	-0.0191834	0.058	0.788682	0.7946	FALSE	FALSE	FALSE	okLRE0	0.0524	0.2682	outcome	TRUE	reported	textfile	18	20735408	0.00229332	5.00035e-18	445855	ebi-a-GCST90025982	Heel bone mineral density T score || id:ebi-a-GCST90025982	TRUE	reported	igd	2	TRUE	NA
261	rs446027	G	A	G	A	-0.0114125	-0.0042	0.314843	0.3281	FALSE	FALSE	FALSE	okLRE0	0.0456	0.9263	outcome	TRUE	reported	textfile	8	81452333	0.00201055	4.39997e-10	445855	ebi-a-GCST90025982	Heel bone mineral density T score || id:ebi-a-GCST90025982	TRUE	reported	igd	2	TRUE	NA
262	rs4470353	A	G	A	G	-0.0497028	0.0382	0.72632	0.7375	FALSE	FALSE	FALSE	okLRE0	0.0475	0.4216	outcome	TRUE	reported	textfile	2	119113876	0.00206731	2.89734e-138	445855	ebi-a-GCST90025982	Heel bone mineral density T score || id:ebi-a-GCST90025982	TRUE	reported	igd	2	TRUE	NA
263	rs4512407	T	A	T	A	-0.0302781	-1e-04	0.0315215	0.0343	FALSE	TRUE	FALSE	okLRE0	0.1276	0.9995	outcome	TRUE	reported	textfile	8	120103518	0.00542928	4.70002e-08	445855	ebi-a-GCST90025982	Heel bone mineral density T score || id:ebi-a-GCST90025982	TRUE	reported	igd	2	TRUE	NA
264	rs4542780	C	T	C	T	0.0123881	-0.0194	0.755397	0.7541	FALSE	FALSE	FALSE	okLRE0	0.049	0.6922	outcome	TRUE	reported	textfile	19	2532365	0.00217511	5e-09	445855	ebi-a-GCST90025982	Heel bone mineral density T score || id:ebi-a-GCST90025982	TRUE	reported	igd	2	TRUE	NA
265	rs4576968	G	A	G	A	-0.0150292	-0.0328	0.609946	0.6096	FALSE	FALSE	FALSE	okLRE0	0.0434	0.4503	outcome	TRUE	reported	textfile	13	42071635	0.00191408	2.70023e-14	445855	ebi-a-GCST90025982	Heel bone mineral density T score || id:ebi-a-GCST90025982	TRUE	reported	igd	2	TRUE	NA
266	rs4590689	A	G	A	G	0.0135659	0.0278	0.590923	0.5754	FALSE	FALSE	FALSE	okLRE0	0.0432	0.5195	outcome	TRUE	reported	textfile	1	103264964	0.00187701	8.60003e-12	445855	ebi-a-GCST90025982	Heel bone mineral density T score || id:ebi-a-GCST90025982	TRUE	reported	igd	2	TRUE	NA
267	rs4635400	A	G	A	G	-0.0506599	0.0027	0.359408	0.3599	FALSE	FALSE	FALSE	okLRE0	0.0437	0.9514	outcome	TRUE	reported	textfile	18	13719510	0.00195105	4.89779e-161	445855	ebi-a-GCST90025982	Heel bone mineral density T score || id:ebi-a-GCST90025982	TRUE	reported	igd	2	TRUE	NA
268	rs4662410	C	T	C	T	0.0174553	0.0174	0.244185	0.2556	FALSE	FALSE	FALSE	okLRE0	0.0484	0.7186	outcome	TRUE	reported	textfile	2	145730291	0.00214325	3.29989e-15	445855	ebi-a-GCST90025982	Heel bone mineral density T score || id:ebi-a-GCST90025982	TRUE	reported	igd	2	TRUE	NA
269	rs4702982	T	C	T	C	-0.0229445	-0.2125	0.0962972	0.0942	FALSE	FALSE	FALSE	okLRE0	0.074	0.004102	outcome	TRUE	reported	textfile	5	99991648	0.00315697	4.10015e-13	445855	ebi-a-GCST90025982	Heel bone mineral density T score || id:ebi-a-GCST90025982	TRUE	reported	igd	2	TRUE	NA
270	rs4771349	C	T	C	T	-0.0218909	-0.0187	0.802537	0.8057	FALSE	FALSE	FALSE	okLRE0	0.0542	0.7305	outcome	TRUE	reported	textfile	13	100606096	0.00234518	3.69999e-22	445855	ebi-a-GCST90025982	Heel bone mineral density T score || id:ebi-a-GCST90025982	TRUE	reported	igd	2	TRUE	NA
271	rs4783865	A	G	A	G	0.0210371	-0.0113	0.487273	0.4842	FALSE	FALSE	FALSE	okLRE0	0.0419	0.7878	outcome	TRUE	reported	textfile	16	55069693	0.00186817	2.29985e-31	445855	ebi-a-GCST90025982	Heel bone mineral density T score || id:ebi-a-GCST90025982	TRUE	reported	igd	2	TRUE	NA
272	rs4810479	T	C	T	C	-0.0136865	0.1013	0.750637	0.7432	FALSE	FALSE	FALSE	okLRE0	0.0488	0.03782	outcome	TRUE	reported	textfile	20	44545048	0.00215716	6.4998e-12	445855	ebi-a-GCST90025982	Heel bone mineral density T score || id:ebi-a-GCST90025982	TRUE	reported	igd	2	TRUE	NA
273	rs4859147	C	T	C	T	0.0116221	-0.005	0.665866	0.6488	FALSE	FALSE	FALSE	okLRE0	0.0443	0.9096	outcome	TRUE	reported	textfile	3	182681853	0.00200011	1.09999e-09	445855	ebi-a-GCST90025982	Heel bone mineral density T score || id:ebi-a-GCST90025982	TRUE	reported	igd	2	TRUE	NA
274	rs4867309	A	G	A	G	-0.0159672	-0.0151	0.642375	0.6365	FALSE	FALSE	FALSE	okLRE0	0.0435	0.728	outcome	TRUE	reported	textfile	5	31131409	0.00194236	7.50067e-18	445855	ebi-a-GCST90025982	Heel bone mineral density T score || id:ebi-a-GCST90025982	TRUE	reported	igd	2	TRUE	NA
275	rs4870044	T	C	T	C	-0.0835476	0.0022	0.289096	0.2921	FALSE	FALSE	FALSE	okLRE0	0.0462	0.9624	outcome	TRUE	reported	textfile	6	151901409	0.0020349	1e-200	445855	ebi-a-GCST90025982	Heel bone mineral density T score || id:ebi-a-GCST90025982	TRUE	reported	igd	2	TRUE	NA
276	rs4882032	G	A	G	A	0.0409756	0.0173	0.973015	0.9737	FALSE	FALSE	FALSE	okLRE0	0.1489	0.9077	outcome	TRUE	reported	textfile	11	48716017	0.00574923	1.29987e-12	445855	ebi-a-GCST90025982	Heel bone mineral density T score || id:ebi-a-GCST90025982	TRUE	reported	igd	2	TRUE	NA
277	rs4901416	A	C	A	C	-0.0201556	-0.0734	0.11118	0.1105	FALSE	FALSE	FALSE	okLRE0	0.0697	0.2926	outcome	TRUE	reported	textfile	14	53848936	0.00297337	2.60016e-11	445855	ebi-a-GCST90025982	Heel bone mineral density T score || id:ebi-a-GCST90025982	TRUE	reported	igd	2	TRUE	NA
278	rs4902214	C	T	C	T	-0.0158808	0.0069	0.544198	0.5442	FALSE	FALSE	FALSE	okLRE0	0.0422	0.871	outcome	TRUE	reported	textfile	14	63670903	0.00187872	1.29987e-17	445855	ebi-a-GCST90025982	Heel bone mineral density T score || id:ebi-a-GCST90025982	TRUE	reported	igd	2	TRUE	NA
279	rs4936322	C	T	C	T	-0.0331939	-0.1032	0.572384	0.5722	FALSE	FALSE	FALSE	okLRE0	0.0426	0.01554	outcome	TRUE	reported	textfile	11	115061533	0.00189351	2.09991e-73	445855	ebi-a-GCST90025982	Heel bone mineral density T score || id:ebi-a-GCST90025982	TRUE	reported	igd	2	TRUE	NA
280	rs4940236	A	G	A	G	0.0168935	-0.0716	0.355468	0.3513	FALSE	FALSE	FALSE	okLRE0	0.0453	0.1138	outcome	TRUE	reported	textfile	18	45604221	0.00195581	1.10002e-18	445855	ebi-a-GCST90025982	Heel bone mineral density T score || id:ebi-a-GCST90025982	TRUE	reported	igd	2	TRUE	NA
281	rs4969484	G	T	G	T	-0.0141714	-0.0201	0.646318	0.6631	FALSE	FALSE	FALSE	okLRE0	0.0461	0.6626	outcome	TRUE	reported	textfile	17	80014861	0.00199703	9.3994e-13	445855	ebi-a-GCST90025982	Heel bone mineral density T score || id:ebi-a-GCST90025982	TRUE	reported	igd	2	TRUE	NA
282	rs4970722	T	A	T	A	0.0117749	-0.0595	0.784382	0.7723	FALSE	TRUE	FALSE	okLRE0	0.0506	0.2402	outcome	TRUE	reported	textfile	1	98352053	0.00224678	7.90005e-09	445855	ebi-a-GCST90025982	Heel bone mineral density T score || id:ebi-a-GCST90025982	TRUE	reported	igd	2	TRUE	NA
283	rs4979902	C	T	C	T	-0.0285213	0.0812	0.17935	0.1814	FALSE	FALSE	FALSE	okLRE0	0.0546	0.1369	outcome	TRUE	reported	textfile	10	79399946	0.00242341	4.30031e-34	445855	ebi-a-GCST90025982	Heel bone mineral density T score || id:ebi-a-GCST90025982	TRUE	reported	igd	2	TRUE	NA
284	rs4980826	A	C	A	C	0.0236846	0.134	0.395768	0.3882	FALSE	FALSE	FALSE	okLRE0	0.0477	0.004971	outcome	TRUE	reported	textfile	12	578349	0.00190221	1.69981e-37	445855	ebi-a-GCST90025982	Heel bone mineral density T score || id:ebi-a-GCST90025982	TRUE	reported	igd	2	TRUE	NA
285	rs4988291	A	G	A	G	-0.0419844	-0.1073	0.261288	0.2664	FALSE	FALSE	FALSE	okLRE0	0.0485	0.0269	outcome	TRUE	reported	textfile	11	68381607	0.00211287	3.90032e-96	445855	ebi-a-GCST90025982	Heel bone mineral density T score || id:ebi-a-GCST90025982	TRUE	reported	igd	2	TRUE	NA
286	rs523299	C	T	C	T	0.013821	-0.0126	0.811381	0.81	FALSE	FALSE	FALSE	okLRE0	0.0592	0.832	outcome	TRUE	reported	textfile	9	113560468	0.00238488	2.30001e-09	445855	ebi-a-GCST90025982	Heel bone mineral density T score || id:ebi-a-GCST90025982	TRUE	reported	igd	2	TRUE	NA
287	rs552521	A	C	A	C	-0.0683886	-0.0162	0.31305	0.3207	FALSE	FALSE	FALSE	okLRE0	0.0448	0.7168	outcome	TRUE	reported	textfile	11	86882599	0.00199719	1e-200	445855	ebi-a-GCST90025982	Heel bone mineral density T score || id:ebi-a-GCST90025982	TRUE	reported	igd	2	TRUE	NA
288	rs55709850	T	G	T	G	-0.0168181	-0.0105	0.287348	0.2885	FALSE	FALSE	FALSE	okLRE0	0.0484	0.8283	outcome	TRUE	reported	textfile	22	50724733	0.00210279	2.70023e-16	445855	ebi-a-GCST90025982	Heel bone mineral density T score || id:ebi-a-GCST90025982	TRUE	reported	igd	2	TRUE	NA
289	rs55863202	C	T	C	T	0.026611	-0.0376	0.0462547	0.0417	FALSE	FALSE	FALSE	okLRE0	0.1117	0.7365	outcome	TRUE	reported	textfile	9	17210004	0.00444561	3.09999e-09	445855	ebi-a-GCST90025982	Heel bone mineral density T score || id:ebi-a-GCST90025982	TRUE	reported	igd	2	TRUE	NA
290	rs56093833	G	A	G	A	-0.0121783	-0.0464	0.388351	0.3792	FALSE	FALSE	FALSE	okLRE0	0.0439	0.2901	outcome	TRUE	reported	textfile	4	127920018	0.00190819	5e-10	445855	ebi-a-GCST90025982	Heel bone mineral density T score || id:ebi-a-GCST90025982	TRUE	reported	igd	2	TRUE	NA
291	rs56225285	G	A	G	A	0.0194761	0.0544	0.293402	0.2729	FALSE	FALSE	FALSE	okLRE0	0.0501	0.2776	outcome	TRUE	reported	textfile	14	75784722	0.00205758	2.70023e-22	445855	ebi-a-GCST90025982	Heel bone mineral density T score || id:ebi-a-GCST90025982	TRUE	reported	igd	2	TRUE	NA
292	rs56248708	A	G	A	G	-0.0229086	0.0899	0.115906	0.1145	FALSE	FALSE	FALSE	okLRE0	0.0679	0.1851	outcome	TRUE	reported	textfile	22	50306969	0.00293084	4.00037e-15	445855	ebi-a-GCST90025982	Heel bone mineral density T score || id:ebi-a-GCST90025982	TRUE	reported	igd	2	TRUE	NA
293	rs5752791	T	C	T	C	-0.0193943	-0.0797	0.42863	0.4497	FALSE	FALSE	FALSE	okLRE0	0.0433	0.0655	outcome	TRUE	reported	textfile	22	29153547	0.0018945	4.40048e-25	445855	ebi-a-GCST90025982	Heel bone mineral density T score || id:ebi-a-GCST90025982	TRUE	reported	igd	2	TRUE	NA
294	rs5757199	G	T	G	T	-0.0248646	0.0209	0.28516	0.2953	FALSE	FALSE	FALSE	okLRE0	0.0467	0.6537	outcome	TRUE	reported	textfile	22	39040617	0.0020753	9.49948e-38	445855	ebi-a-GCST90025982	Heel bone mineral density T score || id:ebi-a-GCST90025982	TRUE	reported	igd	2	TRUE	NA
295	rs57848528	G	A	G	A	0.0324124	0.0257	0.0975299	0.1055	FALSE	FALSE	FALSE	okLRE0	0.0711	0.7176	outcome	TRUE	reported	textfile	5	50767515	0.00313682	3.59998e-25	445855	ebi-a-GCST90025982	Heel bone mineral density T score || id:ebi-a-GCST90025982	TRUE	reported	igd	2	TRUE	NA
296	rs579355	T	C	T	C	0.0155412	-0.0182	0.331998	0.326	FALSE	FALSE	FALSE	okLRE0	0.0452	0.687	outcome	TRUE	reported	textfile	11	128676160	0.00196916	4.90004e-16	445855	ebi-a-GCST90025982	Heel bone mineral density T score || id:ebi-a-GCST90025982	TRUE	reported	igd	2	TRUE	NA
297	rs58924550	G	A	G	A	0.0361433	0.1811	0.0266236	0.0237000000000001	FALSE	FALSE	FALSE	okLRE0	0.1517	0.2326	outcome	TRUE	reported	textfile	3	52570496	0.00579808	3.59998e-10	445855	ebi-a-GCST90025982	Heel bone mineral density T score || id:ebi-a-GCST90025982	TRUE	reported	igd	2	TRUE	NA
298	rs603424	A	G	A	G	-0.0250109	0.002	0.171866	0.1753	FALSE	FALSE	FALSE	okLRE0	0.0631	0.9741	outcome	TRUE	reported	textfile	10	102075479	0.00247189	1.20005e-25	445855	ebi-a-GCST90025982	Heel bone mineral density T score || id:ebi-a-GCST90025982	TRUE	reported	igd	2	TRUE	NA
299	rs6054777	A	G	A	G	-0.019481	-0.0046	0.265628	0.2581	FALSE	FALSE	FALSE	okLRE0	0.0483	0.9249	outcome	TRUE	reported	textfile	20	7136244	0.00211636	3.90032e-22	445855	ebi-a-GCST90025982	Heel bone mineral density T score || id:ebi-a-GCST90025982	TRUE	reported	igd	2	TRUE	NA
300	rs6108011	T	C	T	C	-0.0359565	0.0726	0.328211	0.3225	FALSE	FALSE	FALSE	okLRE0	0.0452	0.1083	outcome	TRUE	reported	textfile	20	7552504	0.00199316	1.59993e-79	445855	ebi-a-GCST90025982	Heel bone mineral density T score || id:ebi-a-GCST90025982	TRUE	reported	igd	2	TRUE	NA
301	rs6123756	C	A	C	A	-0.0116912	0.04	0.422219	0.4382	FALSE	FALSE	FALSE	okLRE0	0.0427	0.3491	outcome	TRUE	reported	textfile	20	56556146	0.00189889	9.69996e-10	445855	ebi-a-GCST90025982	Heel bone mineral density T score || id:ebi-a-GCST90025982	TRUE	reported	igd	2	TRUE	NA
302	rs6139964	A	G	A	G	-0.0254685	-0.0521	0.672282	0.6832	FALSE	FALSE	FALSE	okLRE0	0.0453	0.2502	outcome	TRUE	reported	textfile	20	6295948	0.00199396	2.09991e-35	445855	ebi-a-GCST90025982	Heel bone mineral density T score || id:ebi-a-GCST90025982	TRUE	reported	igd	2	TRUE	NA
303	rs61729506	T	C	T	C	-0.024663	0.1553	0.0673729	0.0712	FALSE	FALSE	FALSE	okLRE0	0.0823	0.05925	outcome	TRUE	reported	textfile	7	148963652	0.00368544	7.29962e-13	445855	ebi-a-GCST90025982	Heel bone mineral density T score || id:ebi-a-GCST90025982	TRUE	reported	igd	2	TRUE	NA
304	rs61735998	T	G	T	G	0.0395386	0.2187	0.0250094	0.0257	FALSE	FALSE	FALSE	okLRE0	0.1468	0.1363	outcome	TRUE	reported	textfile	18	34289285	0.00613597	2.80027e-11	445855	ebi-a-GCST90025982	Heel bone mineral density T score || id:ebi-a-GCST90025982	TRUE	reported	igd	2	TRUE	NA
305	rs61749930	A	G	A	G	-0.0347125	-0.1987	0.0320996	0.0333	FALSE	FALSE	FALSE	okLRE0	0.1323	0.133	outcome	TRUE	reported	textfile	17	48594691	0.00539477	5.69994e-10	445855	ebi-a-GCST90025982	Heel bone mineral density T score || id:ebi-a-GCST90025982	TRUE	reported	igd	2	TRUE	NA
306	rs61751507	T	C	T	C	0.0290883	0.0034	0.0454818	0.0494	FALSE	FALSE	FALSE	okLRE0	0.1089	0.9749	outcome	TRUE	reported	textfile	10	101829514	0.00448265	1.29999e-10	445855	ebi-a-GCST90025982	Heel bone mineral density T score || id:ebi-a-GCST90025982	TRUE	reported	igd	2	TRUE	NA
307	rs61754233	C	G	C	G	-0.0475002	0.2481	0.0197846	0.0196	FALSE	TRUE	FALSE	okLRE0	0.1586	0.1176	outcome	TRUE	reported	textfile	12	77439823	0.00676838	2.60016e-12	445855	ebi-a-GCST90025982	Heel bone mineral density T score || id:ebi-a-GCST90025982	TRUE	reported	igd	2	TRUE	NA
308	rs61776719	A	C	A	C	0.0218364	0.0952	0.554174	0.5456	FALSE	FALSE	FALSE	okLRE0	0.0435	0.02867	outcome	TRUE	reported	textfile	1	38461319	0.00185678	2.49977e-32	445855	ebi-a-GCST90025982	Heel bone mineral density T score || id:ebi-a-GCST90025982	TRUE	reported	igd	2	TRUE	NA
309	rs61875109	A	C	A	C	-0.0254236	-0.0061	0.208941	0.2158	FALSE	FALSE	FALSE	okLRE0	0.0526	0.9081	outcome	TRUE	reported	textfile	10	114729563	0.00228958	4.10015e-30	445855	ebi-a-GCST90025982	Heel bone mineral density T score || id:ebi-a-GCST90025982	TRUE	reported	igd	2	TRUE	NA
310	rs61992475	G	A	G	A	-0.0182365	-0.0192	0.0992659	0.1003	FALSE	FALSE	FALSE	okLRE0	0.0715	0.7883	outcome	TRUE	reported	textfile	14	60683783	0.00312758	5.80003e-09	445855	ebi-a-GCST90025982	Heel bone mineral density T score || id:ebi-a-GCST90025982	TRUE	reported	igd	2	TRUE	NA
311	rs61998565	A	G	A	G	-0.0175554	0.0443	0.144316	0.1319	FALSE	FALSE	FALSE	okLRE0	0.0645	0.4928	outcome	TRUE	reported	textfile	15	47665185	0.00266462	1.9002e-11	445855	ebi-a-GCST90025982	Heel bone mineral density T score || id:ebi-a-GCST90025982	TRUE	reported	igd	2	TRUE	NA
312	rs62186993	G	A	G	A	-0.0234415	-0.0834	0.0760569	0.0848	FALSE	FALSE	FALSE	okLRE0	0.0773	0.2806	outcome	TRUE	reported	textfile	2	176792357	0.00348184	1.39991e-11	445855	ebi-a-GCST90025982	Heel bone mineral density T score || id:ebi-a-GCST90025982	TRUE	reported	igd	2	TRUE	NA
313	rs62213704	G	A	G	A	0.0379177	0.0629	0.0534634	0.0558999999999999	FALSE	FALSE	FALSE	okLRE0	0.1002	0.5303	outcome	TRUE	reported	textfile	21	35622706	0.00417569	9.30037e-21	445855	ebi-a-GCST90025982	Heel bone mineral density T score || id:ebi-a-GCST90025982	TRUE	reported	igd	2	TRUE	NA
314	rs62228062	G	A	G	A	0.0192936	0.1656	0.25777	0.2611	FALSE	FALSE	FALSE	okLRE0	0.0508	0.001119	outcome	TRUE	reported	textfile	22	46381234	0.00214189	1.69981e-21	445855	ebi-a-GCST90025982	Heel bone mineral density T score || id:ebi-a-GCST90025982	TRUE	reported	igd	2	TRUE	NA
315	rs62262471	G	T	G	T	0.0396658	-0.0035	0.073301	0.0607	FALSE	FALSE	FALSE	okLRE0	0.0904	0.9688	outcome	TRUE	reported	textfile	3	49033485	0.0035718	7.00003e-31	445855	ebi-a-GCST90025982	Heel bone mineral density T score || id:ebi-a-GCST90025982	TRUE	reported	igd	2	TRUE	NA
316	rs62420266	T	G	T	G	-0.0112859	-0.057	0.337075	0.3416	FALSE	FALSE	FALSE	okLRE0	0.0446	0.2017	outcome	TRUE	reported	textfile	6	110818117	0.00195484	2.30001e-08	445855	ebi-a-GCST90025982	Heel bone mineral density T score || id:ebi-a-GCST90025982	TRUE	reported	igd	2	TRUE	NA
317	rs62532649	T	C	T	C	-0.0278055	0.0344	0.0605093	0.0666	FALSE	FALSE	FALSE	okLRE0	0.0904	0.7038	outcome	TRUE	reported	textfile	9	13097571	0.00391342	1.59993e-12	445855	ebi-a-GCST90025982	Heel bone mineral density T score || id:ebi-a-GCST90025982	TRUE	reported	igd	2	TRUE	NA
318	rs62623385	T	A	T	A	0.0352324	0.0067	0.0337039	0.037	FALSE	TRUE	FALSE	okLRE0	0.123	0.9566	outcome	TRUE	reported	textfile	17	7847837	0.00519088	2.30001e-10	445855	ebi-a-GCST90025982	Heel bone mineral density T score || id:ebi-a-GCST90025982	TRUE	reported	igd	2	TRUE	NA
319	rs636922	C	A	C	A	0.0137044	-0.0392	0.268863	0.277	FALSE	FALSE	FALSE	okLRE0	0.0512	0.4433	outcome	TRUE	reported	textfile	9	215269	0.00212755	1e-10	445855	ebi-a-GCST90025982	Heel bone mineral density T score || id:ebi-a-GCST90025982	TRUE	reported	igd	2	TRUE	NA
320	rs6426749	C	G	C	G	0.0618657	0.1351	0.177006	0.1586	FALSE	TRUE	FALSE	okLRE0	0.0576	0.01889	outcome	TRUE	reported	textfile	1	22711473	0.00241574	2.50035e-153	445855	ebi-a-GCST90025982	Heel bone mineral density T score || id:ebi-a-GCST90025982	TRUE	reported	igd	2	TRUE	NA
321	rs6468694	A	G	A	G	0.0205705	0.0671	0.125689	0.1296	FALSE	FALSE	FALSE	okLRE0	0.0628	0.2853	outcome	TRUE	reported	textfile	8	100865836	0.00282595	1.9002e-15	445855	ebi-a-GCST90025982	Heel bone mineral density T score || id:ebi-a-GCST90025982	TRUE	reported	igd	2	TRUE	NA
322	rs6470764	T	C	T	C	0.0231176	-0.0648	0.202572	0.2023	FALSE	FALSE	FALSE	okLRE0	0.0576	0.2604	outcome	TRUE	reported	textfile	8	130725665	0.00231922	2.99985e-25	445855	ebi-a-GCST90025982	Heel bone mineral density T score || id:ebi-a-GCST90025982	TRUE	reported	igd	2	TRUE	NA
323	rs6485702	C	T	C	T	-0.033394	-0.0933	0.654956	0.6653	FALSE	FALSE	FALSE	okLRE0	0.0494	0.05909	outcome	TRUE	reported	textfile	11	46898771	0.00199053	1.69981e-70	445855	ebi-a-GCST90025982	Heel bone mineral density T score || id:ebi-a-GCST90025982	TRUE	reported	igd	2	TRUE	NA
324	rs6556376	A	C	A	C	-0.0103296	-0.0311	0.416626	0.4116	FALSE	FALSE	FALSE	okLRE0	0.0431	0.4701	outcome	TRUE	reported	textfile	5	158382797	0.00189083	9.69996e-09	445855	ebi-a-GCST90025982	Heel bone mineral density T score || id:ebi-a-GCST90025982	TRUE	reported	igd	2	TRUE	NA
325	rs6570330	A	G	A	G	-0.0109289	-0.0534	0.431302	0.4305	FALSE	FALSE	FALSE	okLRE0	0.0433	0.2181	outcome	TRUE	reported	textfile	6	139632859	0.00186451	7.69999e-09	445855	ebi-a-GCST90025982	Heel bone mineral density T score || id:ebi-a-GCST90025982	TRUE	reported	igd	2	TRUE	NA
326	rs66705636	G	T	G	T	0.0474108	-0.0221	0.0688996	0.0684	FALSE	FALSE	FALSE	okLRE0	0.0848	0.7948	outcome	TRUE	reported	textfile	6	55634724	0.00364552	8.30042e-40	445855	ebi-a-GCST90025982	Heel bone mineral density T score || id:ebi-a-GCST90025982	TRUE	reported	igd	2	TRUE	NA
327	rs6674407	A	G	A	G	-0.0194461	-0.0674	0.332998	0.3266	FALSE	FALSE	FALSE	okLRE0	0.0491	0.17	outcome	TRUE	reported	textfile	1	6662913	0.00197449	8.49963e-25	445855	ebi-a-GCST90025982	Heel bone mineral density T score || id:ebi-a-GCST90025982	TRUE	reported	igd	2	TRUE	NA
328	rs6701378	A	G	A	G	0.0213009	-0.1116	0.377199	0.379	FALSE	FALSE	FALSE	okLRE0	0.0433	0.009867	outcome	TRUE	reported	textfile	1	119638553	0.00190329	3.29989e-29	445855	ebi-a-GCST90025982	Heel bone mineral density T score || id:ebi-a-GCST90025982	TRUE	reported	igd	2	TRUE	NA
329	rs6711202	C	T	C	T	-0.0231402	0.0535	0.0822694	0.0853	FALSE	FALSE	FALSE	okLRE0	0.0755	0.4786	outcome	TRUE	reported	textfile	2	238334742	0.00336202	5.30029e-13	445855	ebi-a-GCST90025982	Heel bone mineral density T score || id:ebi-a-GCST90025982	TRUE	reported	igd	2	TRUE	NA
330	rs6716216	G	A	G	A	0.0358761	0.0618	0.121774	0.1203	FALSE	FALSE	FALSE	okLRE0	0.0654	0.345	outcome	TRUE	reported	textfile	2	202803881	0.00282218	9.79941e-40	445855	ebi-a-GCST90025982	Heel bone mineral density T score || id:ebi-a-GCST90025982	TRUE	reported	igd	2	TRUE	NA
331	rs67521376	G	A	G	A	-0.0140587	0.1311	0.196212	0.1964	FALSE	FALSE	FALSE	okLRE0	0.0539	0.01509	outcome	TRUE	reported	textfile	13	42611984	0.0023552	5.99998e-10	445855	ebi-a-GCST90025982	Heel bone mineral density T score || id:ebi-a-GCST90025982	TRUE	reported	igd	2	TRUE	NA
332	rs67602344	A	C	A	C	0.0159748	0.0352	0.192224	0.2004	FALSE	FALSE	FALSE	okLRE0	0.0537	0.5116	outcome	TRUE	reported	textfile	19	4056207	0.00238019	1.10002e-11	445855	ebi-a-GCST90025982	Heel bone mineral density T score || id:ebi-a-GCST90025982	TRUE	reported	igd	2	TRUE	NA
333	rs6769511	C	T	C	T	0.0148433	-0.0731	0.315485	0.3144	FALSE	FALSE	FALSE	okLRE0	0.0457	0.1098	outcome	TRUE	reported	textfile	3	185530290	0.00200412	6.79986e-14	445855	ebi-a-GCST90025982	Heel bone mineral density T score || id:ebi-a-GCST90025982	TRUE	reported	igd	2	TRUE	NA
334	rs6804221	C	T	C	T	0.0510412	0.0284	0.0572891	0.0517	FALSE	FALSE	FALSE	okLRE0	0.1006	0.7775	outcome	TRUE	reported	textfile	3	56207448	0.0040087	2.19989e-37	445855	ebi-a-GCST90025982	Heel bone mineral density T score || id:ebi-a-GCST90025982	TRUE	reported	igd	2	TRUE	NA
335	rs6811373	G	A	G	A	-0.0702071	-0.058	0.147991	0.1629	FALSE	FALSE	FALSE	okLRE0	0.0571	0.3104	outcome	TRUE	reported	textfile	4	995997	0.00267674	6.19441e-165	445855	ebi-a-GCST90025982	Heel bone mineral density T score || id:ebi-a-GCST90025982	TRUE	reported	igd	2	TRUE	NA
336	rs6839437	C	T	C	T	0.0298676	0.0382	0.8347	0.8423	FALSE	FALSE	FALSE	okLRE0	0.0652	0.5582	outcome	TRUE	reported	textfile	4	146174631	0.00250853	2.19989e-33	445855	ebi-a-GCST90025982	Heel bone mineral density T score || id:ebi-a-GCST90025982	TRUE	reported	igd	2	TRUE	NA
337	rs684527	A	C	A	C	0.0106157	-0.0421	0.289677	0.2963	FALSE	FALSE	FALSE	okLRE0	0.0478	0.3781	outcome	TRUE	reported	textfile	1	183155482	0.00204701	4e-08	445855	ebi-a-GCST90025982	Heel bone mineral density T score || id:ebi-a-GCST90025982	TRUE	reported	igd	2	TRUE	NA
338	rs6854420	C	T	C	T	0.0192114	0.0133	0.388291	0.3857	FALSE	FALSE	FALSE	okLRE0	0.0481	0.7828	outcome	TRUE	reported	textfile	4	57770173	0.00191078	4.49987e-23	445855	ebi-a-GCST90025982	Heel bone mineral density T score || id:ebi-a-GCST90025982	TRUE	reported	igd	2	TRUE	NA
339	rs6854783	A	G	A	G	-0.0174815	-0.0812	0.573318	0.584	FALSE	FALSE	FALSE	okLRE0	0.0428	0.05774	outcome	TRUE	reported	textfile	4	145643079	0.00188159	4.79954e-20	445855	ebi-a-GCST90025982	Heel bone mineral density T score || id:ebi-a-GCST90025982	TRUE	reported	igd	2	TRUE	NA
340	rs6866190	G	A	G	A	-0.0181727	0.0244	0.159699	0.1638	FALSE	FALSE	FALSE	okLRE0	0.058	0.6746	outcome	TRUE	reported	textfile	5	67102159	0.00254204	1.69981e-12	445855	ebi-a-GCST90025982	Heel bone mineral density T score || id:ebi-a-GCST90025982	TRUE	reported	igd	2	TRUE	NA
341	rs6909201	G	A	G	A	-0.0237402	0.0167	0.516825	0.493	FALSE	FALSE	FALSE	okLRE0	0.0419	0.6909	outcome	TRUE	reported	textfile	6	74463894	0.00184861	4.30031e-43	445855	ebi-a-GCST90025982	Heel bone mineral density T score || id:ebi-a-GCST90025982	TRUE	reported	igd	2	TRUE	NA
342	rs6913642	G	A	G	A	-0.0220018	0.0182	0.69879	0.7093	FALSE	FALSE	FALSE	okLRE0	0.0516	0.7239	outcome	TRUE	reported	textfile	6	83757448	0.00201417	1.29987e-28	445855	ebi-a-GCST90025982	Heel bone mineral density T score || id:ebi-a-GCST90025982	TRUE	reported	igd	2	TRUE	NA
343	rs6921207	A	G	A	G	0.0196198	-0.0433	0.375319	0.3549	FALSE	FALSE	FALSE	okLRE0	0.0443	0.3284	outcome	TRUE	reported	textfile	6	131327956	0.00190924	4.30031e-24	445855	ebi-a-GCST90025982	Heel bone mineral density T score || id:ebi-a-GCST90025982	TRUE	reported	igd	2	TRUE	NA
344	rs6958841	G	A	G	A	0.0274257	-0.0457	0.649864	0.6408	FALSE	FALSE	FALSE	okLRE0	0.0442	0.3014	outcome	TRUE	reported	textfile	7	15669000	0.00192568	1.99986e-48	445855	ebi-a-GCST90025982	Heel bone mineral density T score || id:ebi-a-GCST90025982	TRUE	reported	igd	2	TRUE	NA
345	rs7010953	A	G	A	G	-0.0169292	0.0759	0.689603	0.6638	FALSE	FALSE	FALSE	okLRE0	0.0492	0.1232	outcome	TRUE	reported	textfile	8	96678745	0.00201973	5.10035e-17	445855	ebi-a-GCST90025982	Heel bone mineral density T score || id:ebi-a-GCST90025982	TRUE	reported	igd	2	TRUE	NA
346	rs705471	G	A	G	A	0.0109706	-0.0026	0.384313	0.3676	FALSE	FALSE	FALSE	okLRE0	0.0481	0.9573	outcome	TRUE	reported	textfile	10	3667726	0.00191103	4.30002e-09	445855	ebi-a-GCST90025982	Heel bone mineral density T score || id:ebi-a-GCST90025982	TRUE	reported	igd	2	TRUE	NA
347	rs7079935	G	A	G	A	-0.0202653	-0.0293	0.732835	0.7244	FALSE	FALSE	FALSE	okLRE0	0.0473	0.5365	outcome	TRUE	reported	textfile	10	115104824	0.0021009	2.09991e-23	445855	ebi-a-GCST90025982	Heel bone mineral density T score || id:ebi-a-GCST90025982	TRUE	reported	igd	2	TRUE	NA
348	rs7088594	A	G	A	G	-0.0151878	-0.0353	0.425314	0.4259	FALSE	FALSE	FALSE	okLRE0	0.0426	0.4068	outcome	TRUE	reported	textfile	10	89486433	0.00188109	4.79954e-16	445855	ebi-a-GCST90025982	Heel bone mineral density T score || id:ebi-a-GCST90025982	TRUE	reported	igd	2	TRUE	NA
349	rs7105881	C	T	C	T	-0.0562872	0.0426	0.599482	0.6118	FALSE	FALSE	FALSE	okLRE0	0.0429	0.3207	outcome	TRUE	reported	textfile	11	112456221	0.00189186	1e-200	445855	ebi-a-GCST90025982	Heel bone mineral density T score || id:ebi-a-GCST90025982	TRUE	reported	igd	2	TRUE	NA
350	rs718314	G	A	G	A	0.0283077	0.0796	0.243933	0.2511	FALSE	FALSE	FALSE	okLRE0	0.0481	0.09782	outcome	TRUE	reported	textfile	12	26453283	0.00216628	1.59993e-39	445855	ebi-a-GCST90025982	Heel bone mineral density T score || id:ebi-a-GCST90025982	TRUE	reported	igd	2	TRUE	NA
351	rs7206992	G	A	G	A	-0.0246422	-0.0097	0.297216	0.3184	FALSE	FALSE	FALSE	okLRE0	0.0453	0.8303	outcome	TRUE	reported	textfile	17	63288677	0.00203667	6.59933e-33	445855	ebi-a-GCST90025982	Heel bone mineral density T score || id:ebi-a-GCST90025982	TRUE	reported	igd	2	TRUE	NA
352	rs7212854	G	A	G	A	0.0330226	-0.0115	0.256969	0.2709	FALSE	FALSE	FALSE	okLRE0	0.0475	0.8092	outcome	TRUE	reported	textfile	17	42254417	0.00213655	3.19963e-56	445855	ebi-a-GCST90025982	Heel bone mineral density T score || id:ebi-a-GCST90025982	TRUE	reported	igd	2	TRUE	NA
353	rs724577	C	A	C	A	0.018205	-0.028	0.739143	0.7309	FALSE	FALSE	FALSE	okLRE0	0.047	0.5514	outcome	TRUE	reported	textfile	4	17993410	0.00211844	1.99986e-18	445855	ebi-a-GCST90025982	Heel bone mineral density T score || id:ebi-a-GCST90025982	TRUE	reported	igd	2	TRUE	NA
354	rs72660316	C	T	C	T	-0.0192607	0.0353	0.134862	0.1359	FALSE	FALSE	FALSE	okLRE0	0.0614	0.5653	outcome	TRUE	reported	textfile	1	21934693	0.00272291	4.00037e-13	445855	ebi-a-GCST90025982	Heel bone mineral density T score || id:ebi-a-GCST90025982	TRUE	reported	igd	2	TRUE	NA
355	rs7276778	G	A	G	A	-0.0371114	-0.0187	0.711203	0.7082	FALSE	FALSE	FALSE	okLRE0	0.0464	0.6873	outcome	TRUE	reported	textfile	21	40335046	0.00207243	9.3994e-77	445855	ebi-a-GCST90025982	Heel bone mineral density T score || id:ebi-a-GCST90025982	TRUE	reported	igd	2	TRUE	NA
356	rs72853379	A	G	A	G	-0.0748918	-0.2755	0.0199871	0.0271	FALSE	FALSE	FALSE	okLRE0	0.1572	0.07977	outcome	TRUE	reported	textfile	1	2886903	0.00660591	5.90065e-32	445855	ebi-a-GCST90025982	Heel bone mineral density T score || id:ebi-a-GCST90025982	TRUE	reported	igd	2	TRUE	NA
357	rs72884306	T	C	T	C	0.0155333	0.0452	0.186846	0.183	FALSE	FALSE	FALSE	okLRE0	0.0595	0.4472	outcome	TRUE	reported	textfile	2	172375786	0.00236829	3.69999e-12	445855	ebi-a-GCST90025982	Heel bone mineral density T score || id:ebi-a-GCST90025982	TRUE	reported	igd	2	TRUE	NA
358	rs728930	G	A	G	A	0.0133967	0.0614	0.198582	0.2008	FALSE	FALSE	FALSE	okLRE0	0.0536	0.2518	outcome	TRUE	reported	textfile	13	31848823	0.00235236	2.39999e-08	445855	ebi-a-GCST90025982	Heel bone mineral density T score || id:ebi-a-GCST90025982	TRUE	reported	igd	2	TRUE	NA
359	rs72904801	G	A	G	A	-0.0195462	0.0571	0.0885488	0.093	FALSE	FALSE	FALSE	okLRE0	0.0793	0.4711	outcome	TRUE	reported	textfile	1	51442137	0.00325092	2.49977e-12	445855	ebi-a-GCST90025982	Heel bone mineral density T score || id:ebi-a-GCST90025982	TRUE	reported	igd	2	TRUE	NA
360	rs72921443	T	C	T	C	-0.0247778	-0.0398	0.0803134	0.0758	FALSE	FALSE	FALSE	okLRE0	0.0815	0.6249	outcome	TRUE	reported	textfile	4	127528506	0.0034276	3.29989e-15	445855	ebi-a-GCST90025982	Heel bone mineral density T score || id:ebi-a-GCST90025982	TRUE	reported	igd	2	TRUE	NA
361	rs72925179	A	G	A	G	-0.0134951	-0.0146	0.182186	0.1738	FALSE	FALSE	FALSE	okLRE0	0.057	0.7983	outcome	TRUE	reported	textfile	6	72298195	0.00239685	6.4e-09	445855	ebi-a-GCST90025982	Heel bone mineral density T score || id:ebi-a-GCST90025982	TRUE	reported	igd	2	TRUE	NA
362	rs72971226	A	G	A	G	-0.0167925	-0.0351	0.102857	0.1	FALSE	FALSE	FALSE	okLRE0	0.0708	0.6195	outcome	TRUE	reported	textfile	11	91556816	0.00304984	2.99999e-09	445855	ebi-a-GCST90025982	Heel bone mineral density T score || id:ebi-a-GCST90025982	TRUE	reported	igd	2	TRUE	NA
363	rs73212812	A	G	A	G	0.0427597	0.2177	0.0307568	0.0338	FALSE	FALSE	FALSE	okLRE0	0.1429	0.1276	outcome	TRUE	reported	textfile	8	22532279	0.00541772	2.29985e-16	445855	ebi-a-GCST90025982	Heel bone mineral density T score || id:ebi-a-GCST90025982	TRUE	reported	igd	2	TRUE	NA
364	rs7323117	T	C	T	C	0.0200285	-0.0883	0.0980419	0.0971	FALSE	FALSE	FALSE	okLRE0	0.0734	0.2285	outcome	TRUE	reported	textfile	13	100300559	0.00314353	4.49987e-11	445855	ebi-a-GCST90025982	Heel bone mineral density T score || id:ebi-a-GCST90025982	TRUE	reported	igd	2	TRUE	NA
365	rs7329483	G	A	G	A	-0.0235988	0.0263	0.878471	0.8757	FALSE	FALSE	FALSE	okLRE0	0.0642	0.682	outcome	TRUE	reported	textfile	13	24242801	0.0029187	2.80027e-17	445855	ebi-a-GCST90025982	Heel bone mineral density T score || id:ebi-a-GCST90025982	TRUE	reported	igd	2	TRUE	NA
366	rs7339203	T	C	T	C	-0.0347893	0.0038	0.699034	0.6872	FALSE	FALSE	FALSE	okLRE0	0.0505	0.9404	outcome	TRUE	reported	textfile	13	99577552	0.00203728	2.29985e-69	445855	ebi-a-GCST90025982	Heel bone mineral density T score || id:ebi-a-GCST90025982	TRUE	reported	igd	2	TRUE	NA
367	rs734703	G	A	G	A	0.0137705	-0.0133	0.719782	0.7282	FALSE	FALSE	FALSE	okLRE0	0.047	0.7765	outcome	TRUE	reported	textfile	8	6388155	0.00207795	3.90032e-11	445855	ebi-a-GCST90025982	Heel bone mineral density T score || id:ebi-a-GCST90025982	TRUE	reported	igd	2	TRUE	NA
368	rs73507341	C	T	C	T	-0.0310209	0.0341	0.0472393	0.0498	FALSE	FALSE	FALSE	okLRE0	0.1008	0.7355	outcome	TRUE	reported	textfile	19	13135197	0.00450719	9.49948e-12	445855	ebi-a-GCST90025982	Heel bone mineral density T score || id:ebi-a-GCST90025982	TRUE	reported	igd	2	TRUE	NA
369	rs73570398	A	G	A	G	-0.0184809	-0.115	0.0850474	0.0953	FALSE	FALSE	FALSE	okLRE0	0.0819	0.1607	outcome	TRUE	reported	textfile	19	45803008	0.00337112	2.1e-08	445855	ebi-a-GCST90025982	Heel bone mineral density T score || id:ebi-a-GCST90025982	TRUE	reported	igd	2	TRUE	NA
370	rs7435318	A	G	A	G	0.0144611	0.0713	0.64254	0.6443	FALSE	FALSE	FALSE	okLRE0	0.0442	0.1072	outcome	TRUE	reported	textfile	4	15004655	0.00195483	3.80014e-14	445855	ebi-a-GCST90025982	Heel bone mineral density T score || id:ebi-a-GCST90025982	TRUE	reported	igd	2	TRUE	NA
371	rs74429834	A	G	A	G	0.0322891	0.0434	0.0945531	0.1085	FALSE	FALSE	FALSE	okLRE0	0.0762	0.569	outcome	TRUE	reported	textfile	5	54801136	0.00318129	2.99985e-24	445855	ebi-a-GCST90025982	Heel bone mineral density T score || id:ebi-a-GCST90025982	TRUE	reported	igd	2	TRUE	NA
372	rs74487757	A	T	A	T	-0.015374	-0.0216	0.133579	0.1144	FALSE	TRUE	FALSE	okLRE0	0.0772	0.7795	outcome	TRUE	reported	textfile	1	240753524	0.00272229	2.69998e-09	445855	ebi-a-GCST90025982	Heel bone mineral density T score || id:ebi-a-GCST90025982	TRUE	reported	igd	2	TRUE	NA
373	rs7466269	G	A	G	A	-0.0255954	-0.0041	0.351976	0.36	FALSE	FALSE	FALSE	okLRE0	0.0445	0.926	outcome	TRUE	reported	textfile	9	133464084	0.00195619	1.10002e-43	445855	ebi-a-GCST90025982	Heel bone mineral density T score || id:ebi-a-GCST90025982	TRUE	reported	igd	2	TRUE	NA
374	rs74709405	T	C	T	C	-0.0288147	0.144	0.0881445	0.084	FALSE	FALSE	FALSE	okLRE0	0.083	0.08269	outcome	TRUE	reported	textfile	17	75319639	0.00328915	1.39991e-19	445855	ebi-a-GCST90025982	Heel bone mineral density T score || id:ebi-a-GCST90025982	TRUE	reported	igd	2	TRUE	NA
375	rs74982099	T	C	T	C	0.0371994	0.0387	0.0764257	0.0709	FALSE	FALSE	FALSE	okLRE0	0.0875	0.6578	outcome	TRUE	reported	textfile	9	118754658	0.00351567	1.20005e-28	445855	ebi-a-GCST90025982	Heel bone mineral density T score || id:ebi-a-GCST90025982	TRUE	reported	igd	2	TRUE	NA
376	rs7498880	T	C	T	C	-0.0105176	0.0705	0.518384	0.531	FALSE	FALSE	FALSE	okLRE0	0.0444	0.1118	outcome	TRUE	reported	textfile	16	51089018	0.00186641	1.89998e-09	445855	ebi-a-GCST90025982	Heel bone mineral density T score || id:ebi-a-GCST90025982	TRUE	reported	igd	2	TRUE	NA
377	rs7500397	C	A	C	A	0.0112603	0.0262	0.614415	0.6001	FALSE	FALSE	FALSE	okLRE0	0.0432	0.5445	outcome	TRUE	reported	textfile	16	72907058	0.00191769	3.59998e-10	445855	ebi-a-GCST90025982	Heel bone mineral density T score || id:ebi-a-GCST90025982	TRUE	reported	igd	2	TRUE	NA
378	rs75073573	A	C	A	C	0.0147181	-0.0197	0.201286	0.2045	FALSE	FALSE	FALSE	okLRE0	0.054	0.7146	outcome	TRUE	reported	textfile	5	170858194	0.00232092	9.59997e-10	445855	ebi-a-GCST90025982	Heel bone mineral density T score || id:ebi-a-GCST90025982	TRUE	reported	igd	2	TRUE	NA
379	rs7512898	T	G	T	G	-0.0132267	-0.0447	0.566495	0.5744	FALSE	FALSE	FALSE	okLRE0	0.0431	0.2993	outcome	TRUE	reported	textfile	1	200672906	0.00186032	1.80011e-13	445855	ebi-a-GCST90025982	Heel bone mineral density T score || id:ebi-a-GCST90025982	TRUE	reported	igd	2	TRUE	NA
380	rs75149172	A	T	A	T	0.0394161	-0.0059	0.019767	0.0301	FALSE	TRUE	FALSE	okLRE0	0.1687	0.972	outcome	TRUE	reported	textfile	16	11903888	0.00671538	1.09999e-08	445855	ebi-a-GCST90025982	Heel bone mineral density T score || id:ebi-a-GCST90025982	TRUE	reported	igd	2	TRUE	NA
381	rs75386240	A	G	A	G	0.0424562	0.2003	0.0194625	0.0211	FALSE	FALSE	FALSE	okLRE0	0.1731	0.2474	outcome	TRUE	reported	textfile	6	126821193	0.00669612	3.40017e-11	445855	ebi-a-GCST90025982	Heel bone mineral density T score || id:ebi-a-GCST90025982	TRUE	reported	igd	2	TRUE	NA
382	rs75770066	G	A	G	A	0.0297884	-0.043	0.0326443	0.0368000000000001	FALSE	FALSE	FALSE	okLRE0	0.1345	0.7489	outcome	TRUE	reported	textfile	12	66704225	0.00535688	3.59998e-09	445855	ebi-a-GCST90025982	Heel bone mineral density T score || id:ebi-a-GCST90025982	TRUE	reported	igd	2	TRUE	NA
383	rs75809680	T	C	T	C	-0.065724	0.0789	0.0777311	0.094	FALSE	FALSE	FALSE	okLRE0	0.084	0.3479	outcome	TRUE	reported	textfile	20	10636324	0.00349181	3.29989e-85	445855	ebi-a-GCST90025982	Heel bone mineral density T score || id:ebi-a-GCST90025982	TRUE	reported	igd	2	TRUE	NA
384	rs76013074	C	T	C	T	-0.0187023	0.019	0.229437	0.2211	FALSE	FALSE	FALSE	okLRE0	0.0509	0.7085	outcome	TRUE	reported	textfile	16	23191178	0.00221832	6.59933e-18	445855	ebi-a-GCST90025982	Heel bone mineral density T score || id:ebi-a-GCST90025982	TRUE	reported	igd	2	TRUE	NA
385	rs76057562	C	T	C	T	0.0711644	-0.0245	0.0299718	0.0301	FALSE	FALSE	FALSE	okLRE0	0.1468	0.8672	outcome	TRUE	reported	textfile	7	120541149	0.00539242	6.79986e-42	445855	ebi-a-GCST90025982	Heel bone mineral density T score || id:ebi-a-GCST90025982	TRUE	reported	igd	2	TRUE	NA
386	rs763585	A	G	A	G	-0.0127825	-0.0544	0.452877	0.472	FALSE	FALSE	FALSE	okLRE0	0.0427	0.2029	outcome	TRUE	reported	textfile	19	57821889	0.00187964	4.30031e-12	445855	ebi-a-GCST90025982	Heel bone mineral density T score || id:ebi-a-GCST90025982	TRUE	reported	igd	2	TRUE	NA
387	rs76466844	C	T	C	T	-0.0357733	0.1808	0.020493	0.02	FALSE	FALSE	FALSE	okLRE0	0.1733	0.2967	outcome	TRUE	reported	textfile	2	119420722	0.00651713	1.29999e-08	445855	ebi-a-GCST90025982	Heel bone mineral density T score || id:ebi-a-GCST90025982	TRUE	reported	igd	2	TRUE	NA
388	rs7664215	G	T	G	T	-0.013986	0.0843	0.335245	0.3391	FALSE	FALSE	FALSE	okLRE0	0.0443	0.05714	outcome	TRUE	reported	textfile	4	95329157	0.00197119	4.19952e-13	445855	ebi-a-GCST90025982	Heel bone mineral density T score || id:ebi-a-GCST90025982	TRUE	reported	igd	2	TRUE	NA
389	rs770087	C	A	C	A	-0.0136513	0.0487	0.191039	0.1773	FALSE	FALSE	FALSE	okLRE0	0.061	0.4251	outcome	TRUE	reported	textfile	12	89744773	0.00239476	8.19993e-10	445855	ebi-a-GCST90025982	Heel bone mineral density T score || id:ebi-a-GCST90025982	TRUE	reported	igd	2	TRUE	NA
390	rs77112534	C	T	C	T	-0.0352889	-0.0033	0.0779814	0.0766	FALSE	FALSE	FALSE	okLRE0	0.0811	0.9678	outcome	TRUE	reported	textfile	1	219751702	0.00344177	4.10015e-25	445855	ebi-a-GCST90025982	Heel bone mineral density T score || id:ebi-a-GCST90025982	TRUE	reported	igd	2	TRUE	NA
391	rs7732038	C	T	C	T	0.0190597	-0.0331	0.602028	0.5893	FALSE	FALSE	FALSE	okLRE0	0.0426	0.4368	outcome	TRUE	reported	textfile	5	172998191	0.00190219	1.69981e-24	445855	ebi-a-GCST90025982	Heel bone mineral density T score || id:ebi-a-GCST90025982	TRUE	reported	igd	2	TRUE	NA
392	rs7741380	A	G	A	G	-0.0120763	-0.0161	0.33147	0.3365	FALSE	FALSE	FALSE	okLRE0	0.0451	0.7209	outcome	TRUE	reported	textfile	6	85211340	0.00196521	7.69999e-10	445855	ebi-a-GCST90025982	Heel bone mineral density T score || id:ebi-a-GCST90025982	TRUE	reported	igd	2	TRUE	NA
393	rs7759938	T	C	T	C	0.0152747	0.025	0.678537	0.6826	FALSE	FALSE	FALSE	okLRE0	0.0454	0.5815	outcome	TRUE	reported	textfile	6	105378954	0.00197808	7.29962e-15	445855	ebi-a-GCST90025982	Heel bone mineral density T score || id:ebi-a-GCST90025982	TRUE	reported	igd	2	TRUE	NA
394	rs7769544	C	A	C	A	-0.015891	-0.005	0.42333	0.423	FALSE	FALSE	FALSE	okLRE0	0.0427	0.907	outcome	TRUE	reported	textfile	6	53581309	0.00187306	3.19963e-18	445855	ebi-a-GCST90025982	Heel bone mineral density T score || id:ebi-a-GCST90025982	TRUE	reported	igd	2	TRUE	NA
395	rs777479	C	A	C	A	0.0116024	0.0498	0.602956	0.5932	FALSE	FALSE	FALSE	okLRE0	0.0434	0.2515	outcome	TRUE	reported	textfile	3	126208249	0.00194531	2e-09	445855	ebi-a-GCST90025982	Heel bone mineral density T score || id:ebi-a-GCST90025982	TRUE	reported	igd	2	TRUE	NA
396	rs7778596	A	G	A	G	0.0109206	-0.0391	0.394291	0.3839	FALSE	FALSE	FALSE	okLRE0	0.0441	0.3745	outcome	TRUE	reported	textfile	7	95768414	0.00188126	9.29994e-09	445855	ebi-a-GCST90025982	Heel bone mineral density T score || id:ebi-a-GCST90025982	TRUE	reported	igd	2	TRUE	NA
397	rs7781370	C	T	C	T	0.0444094	0.0173	0.662436	0.6627	FALSE	FALSE	FALSE	okLRE0	0.0448	0.6992	outcome	TRUE	reported	textfile	7	96133531	0.00194353	1.90108e-127	445855	ebi-a-GCST90025982	Heel bone mineral density T score || id:ebi-a-GCST90025982	TRUE	reported	igd	2	TRUE	NA
398	rs78044133	T	C	T	C	-0.0248865	-0.112	0.0485514	0.0493	FALSE	FALSE	FALSE	okLRE0	0.1138	0.3251	outcome	TRUE	reported	textfile	7	121310388	0.00427743	1.6e-10	445855	ebi-a-GCST90025982	Heel bone mineral density T score || id:ebi-a-GCST90025982	TRUE	reported	igd	2	TRUE	NA
399	rs78239753	A	G	A	G	0.0891295	-0.0162	0.0396361	0.0452	FALSE	FALSE	FALSE	okLRE0	0.1086	0.8812	outcome	TRUE	reported	textfile	12	13335571	0.00485736	2.39994e-82	445855	ebi-a-GCST90025982	Heel bone mineral density T score || id:ebi-a-GCST90025982	TRUE	reported	igd	2	TRUE	NA
400	rs7833900	T	C	T	C	-0.0247648	-0.0076	0.0827642	0.0852	FALSE	FALSE	FALSE	okLRE0	0.0798	0.9246	outcome	TRUE	reported	textfile	8	70220562	0.00338814	2.80027e-14	445855	ebi-a-GCST90025982	Heel bone mineral density T score || id:ebi-a-GCST90025982	TRUE	reported	igd	2	TRUE	NA
401	rs78432519	T	C	T	C	-0.0357067	-0.0348	0.113203	0.1182	FALSE	FALSE	FALSE	okLRE0	0.0731	0.6338	outcome	TRUE	reported	textfile	6	21891576	0.00291573	7.59976e-34	445855	ebi-a-GCST90025982	Heel bone mineral density T score || id:ebi-a-GCST90025982	TRUE	reported	igd	2	TRUE	NA
402	rs7857502	T	C	T	C	0.0160105	0.0867	0.158328	0.1755	FALSE	FALSE	FALSE	okLRE0	0.0554	0.1174	outcome	TRUE	reported	textfile	9	95414828	0.00259269	5.40008e-12	445855	ebi-a-GCST90025982	Heel bone mineral density T score || id:ebi-a-GCST90025982	TRUE	reported	igd	2	TRUE	NA
403	rs78594675	A	C	A	C	-0.0206138	0.086	0.0528409	0.0503	FALSE	FALSE	FALSE	okLRE0	0.096	0.3706	outcome	TRUE	reported	textfile	4	104642796	0.0041607	4.20001e-08	445855	ebi-a-GCST90025982	Heel bone mineral density T score || id:ebi-a-GCST90025982	TRUE	reported	igd	2	TRUE	NA
404	rs78667121	A	G	A	G	0.0534343	-0.0118	0.0306524	0.0295	FALSE	FALSE	FALSE	okLRE0	0.1376	0.9319	outcome	TRUE	reported	textfile	13	43200103	0.00542215	2.80027e-24	445855	ebi-a-GCST90025982	Heel bone mineral density T score || id:ebi-a-GCST90025982	TRUE	reported	igd	2	TRUE	NA
405	rs78805169	G	T	G	T	-0.0478705	0.118	0.0201693	0.026	FALSE	FALSE	FALSE	okLRE0	0.1703	0.4886	outcome	TRUE	reported	textfile	1	221171409	0.00656125	7.00003e-13	445855	ebi-a-GCST90025982	Heel bone mineral density T score || id:ebi-a-GCST90025982	TRUE	reported	igd	2	TRUE	NA
406	rs78910867	C	T	C	T	-0.0200838	-0.0322	0.0881443	0.0935	FALSE	FALSE	FALSE	okLRE0	0.0758	0.6716	outcome	TRUE	reported	textfile	7	121153347	0.00324766	1.89998e-10	445855	ebi-a-GCST90025982	Heel bone mineral density T score || id:ebi-a-GCST90025982	TRUE	reported	igd	2	TRUE	NA
407	rs78941622	T	C	T	C	0.0279993	0.1233	0.0352208	0.0294	FALSE	FALSE	FALSE	okLRE0	0.142	0.3851	outcome	TRUE	reported	textfile	7	43065722	0.00498946	4.39997e-08	445855	ebi-a-GCST90025982	Heel bone mineral density T score || id:ebi-a-GCST90025982	TRUE	reported	igd	2	TRUE	NA
408	rs7912792	T	C	T	C	-0.013355	-0.0248	0.440906	0.4202	FALSE	FALSE	FALSE	okLRE0	0.0426	0.5604	outcome	TRUE	reported	textfile	10	60335179	0.00187263	4.90004e-14	445855	ebi-a-GCST90025982	Heel bone mineral density T score || id:ebi-a-GCST90025982	TRUE	reported	igd	2	TRUE	NA
409	rs793395	G	T	G	T	-0.0107927	0.017	0.312182	0.3017	FALSE	FALSE	FALSE	okLRE0	0.0457	0.7098	outcome	TRUE	reported	textfile	3	4493107	0.00200892	4.39997e-08	445855	ebi-a-GCST90025982	Heel bone mineral density T score || id:ebi-a-GCST90025982	TRUE	reported	igd	2	TRUE	NA
410	rs79424032	T	G	T	G	0.0235065	0.0216	0.0816404	0.093	FALSE	FALSE	FALSE	okLRE0	0.0752	0.774	outcome	TRUE	reported	textfile	16	22228607	0.00340983	1e-12	445855	ebi-a-GCST90025982	Heel bone mineral density T score || id:ebi-a-GCST90025982	TRUE	reported	igd	2	TRUE	NA
411	rs79441819	T	G	T	G	-0.0500843	0.1794	0.0202718	0.0183	FALSE	FALSE	FALSE	okLRE0	0.1721	0.2972	outcome	TRUE	reported	textfile	6	34334555	0.0065548	5.70033e-15	445855	ebi-a-GCST90025982	Heel bone mineral density T score || id:ebi-a-GCST90025982	TRUE	reported	igd	2	TRUE	NA
412	rs79495493	T	C	T	C	-0.0189027	-0.0251	0.0870552	0.0852	FALSE	FALSE	FALSE	okLRE0	0.0784	0.7492	outcome	TRUE	reported	textfile	2	177547017	0.00327154	2.1e-08	445855	ebi-a-GCST90025982	Heel bone mineral density T score || id:ebi-a-GCST90025982	TRUE	reported	igd	2	TRUE	NA
413	rs7953929	G	C	G	C	-0.0224878	-0.0193	0.201122	0.1974	FALSE	TRUE	FALSE	okLRE0	0.0579	0.7385	outcome	TRUE	reported	textfile	12	123758235	0.00232451	7.19946e-25	445855	ebi-a-GCST90025982	Heel bone mineral density T score || id:ebi-a-GCST90025982	TRUE	reported	igd	2	TRUE	NA
414	rs79640667	C	T	C	T	0.0313664	-0.084	0.0689255	0.0613	FALSE	FALSE	FALSE	okLRE0	0.0932	0.3679	outcome	TRUE	reported	textfile	12	49358392	0.00367471	4.40048e-18	445855	ebi-a-GCST90025982	Heel bone mineral density T score || id:ebi-a-GCST90025982	TRUE	reported	igd	2	TRUE	NA
415	rs79719017	C	T	C	T	0.0231116	-0.0422	0.296893	0.2725	FALSE	FALSE	FALSE	okLRE0	0.0516	0.4137	outcome	TRUE	reported	textfile	2	181920763	0.00201559	1.99986e-31	445855	ebi-a-GCST90025982	Heel bone mineral density T score || id:ebi-a-GCST90025982	TRUE	reported	igd	2	TRUE	NA
416	rs7977125	G	T	G	T	-0.0613837	0.0795	0.0754794	0.0942	FALSE	FALSE	FALSE	okLRE0	0.0787	0.3125	outcome	TRUE	reported	textfile	12	1637130	0.00352572	7.39946e-73	445855	ebi-a-GCST90025982	Heel bone mineral density T score || id:ebi-a-GCST90025982	TRUE	reported	igd	2	TRUE	NA
417	rs798544	T	C	T	C	0.0158059	0.0074	0.297765	0.3043	FALSE	FALSE	FALSE	okLRE0	0.0457	0.8723	outcome	TRUE	reported	textfile	7	2763102	0.00201116	7.10068e-17	445855	ebi-a-GCST90025982	Heel bone mineral density T score || id:ebi-a-GCST90025982	TRUE	reported	igd	2	TRUE	NA
418	rs79999320	A	G	A	G	0.0203072	-0.2412	0.0864228	0.0819	FALSE	FALSE	FALSE	okLRE0	0.0802	0.002623	outcome	TRUE	reported	textfile	10	72498297	0.00330647	1.89998e-09	445855	ebi-a-GCST90025982	Heel bone mineral density T score || id:ebi-a-GCST90025982	TRUE	reported	igd	2	TRUE	NA
419	rs8002850	A	G	A	G	-0.0287776	-0.028	0.334676	0.3195	FALSE	FALSE	FALSE	okLRE0	0.046	0.5431	outcome	TRUE	reported	textfile	13	22811940	0.00199103	1e-50	445855	ebi-a-GCST90025982	Heel bone mineral density T score || id:ebi-a-GCST90025982	TRUE	reported	igd	2	TRUE	NA
420	rs80057575	A	G	A	G	-0.021307	0.09	0.0657641	0.0614	FALSE	FALSE	FALSE	okLRE0	0.0933	0.3346	outcome	TRUE	reported	textfile	5	16919153	0.00376027	1.7e-09	445855	ebi-a-GCST90025982	Heel bone mineral density T score || id:ebi-a-GCST90025982	TRUE	reported	igd	2	TRUE	NA
421	rs8059619	T	C	T	C	-0.0127677	0.0115	0.547678	0.5134	FALSE	FALSE	FALSE	okLRE0	0.042	0.7847	outcome	TRUE	reported	textfile	16	29925445	0.00187392	6.4998e-12	445855	ebi-a-GCST90025982	Heel bone mineral density T score || id:ebi-a-GCST90025982	TRUE	reported	igd	2	TRUE	NA
422	rs8064787	C	T	C	T	0.0533953	0.0556	0.146227	0.1605	FALSE	FALSE	FALSE	okLRE0	0.0623	0.3726	outcome	TRUE	reported	textfile	17	58977757	0.00263775	5.10035e-95	445855	ebi-a-GCST90025982	Heel bone mineral density T score || id:ebi-a-GCST90025982	TRUE	reported	igd	2	TRUE	NA
423	rs8094315	G	A	G	A	-0.0155761	0.0168	0.215318	0.2144	FALSE	FALSE	FALSE	okLRE0	0.052	0.7467	outcome	TRUE	reported	textfile	18	60936047	0.00228076	2.99985e-11	445855	ebi-a-GCST90025982	Heel bone mineral density T score || id:ebi-a-GCST90025982	TRUE	reported	igd	2	TRUE	NA
424	rs848208	T	C	T	C	0.0336152	0.0011	0.101608	0.1131	FALSE	FALSE	FALSE	okLRE0	0.0678	0.9873	outcome	TRUE	reported	textfile	1	16255644	0.00306466	6.79986e-28	445855	ebi-a-GCST90025982	Heel bone mineral density T score || id:ebi-a-GCST90025982	TRUE	reported	igd	2	TRUE	NA
425	rs853153	C	T	C	T	-0.0109542	-0.0339	0.38777	0.398	FALSE	FALSE	FALSE	okLRE0	0.0439	0.4404	outcome	TRUE	reported	textfile	5	142626184	0.00191056	7.00003e-09	445855	ebi-a-GCST90025982	Heel bone mineral density T score || id:ebi-a-GCST90025982	TRUE	reported	igd	2	TRUE	NA
426	rs867488	G	A	G	A	-0.0162094	0.0566	0.259819	0.2412	FALSE	FALSE	FALSE	okLRE0	0.0495	0.2526	outcome	TRUE	reported	textfile	7	138668829	0.0020968	1.20005e-14	445855	ebi-a-GCST90025982	Heel bone mineral density T score || id:ebi-a-GCST90025982	TRUE	reported	igd	2	TRUE	NA
427	rs880159	C	T	C	T	0.013549	0.0362	0.288821	0.27	FALSE	FALSE	FALSE	okLRE0	0.0472	0.4425	outcome	TRUE	reported	textfile	12	3214565	0.00205245	1.59993e-11	445855	ebi-a-GCST90025982	Heel bone mineral density T score || id:ebi-a-GCST90025982	TRUE	reported	igd	2	TRUE	NA
428	rs884522	T	C	T	C	-0.0134727	0.0824	0.313523	0.311	FALSE	FALSE	FALSE	okLRE0	0.0503	0.1014	outcome	TRUE	reported	textfile	12	131620578	0.00201644	3.50026e-13	445855	ebi-a-GCST90025982	Heel bone mineral density T score || id:ebi-a-GCST90025982	TRUE	reported	igd	2	TRUE	NA
429	rs894347	G	A	G	A	0.0151811	0.0069	0.393455	0.4058	FALSE	FALSE	FALSE	okLRE0	0.043	0.8729	outcome	TRUE	reported	textfile	8	135613624	0.00191976	3.10027e-16	445855	ebi-a-GCST90025982	Heel bone mineral density T score || id:ebi-a-GCST90025982	TRUE	reported	igd	2	TRUE	NA
430	rs894875	T	C	T	C	0.0286559	0.0129	0.657509	0.6689	FALSE	FALSE	FALSE	okLRE0	0.0446	0.7721	outcome	TRUE	reported	textfile	1	8432136	0.00194578	2.29985e-53	445855	ebi-a-GCST90025982	Heel bone mineral density T score || id:ebi-a-GCST90025982	TRUE	reported	igd	2	TRUE	NA
431	rs900400	C	T	C	T	-0.029079	-0.0254	0.399495	0.398	FALSE	FALSE	FALSE	okLRE0	0.0428	0.5527	outcome	TRUE	reported	textfile	3	156798775	0.00190464	3.69999e-56	445855	ebi-a-GCST90025982	Heel bone mineral density T score || id:ebi-a-GCST90025982	TRUE	reported	igd	2	TRUE	NA
432	rs901865	C	T	C	T	-0.0271968	-0.0428	0.824685	0.8325	FALSE	FALSE	FALSE	okLRE0	0.0565	0.4489	outcome	TRUE	reported	textfile	3	11300707	0.00246342	6.59933e-30	445855	ebi-a-GCST90025982	Heel bone mineral density T score || id:ebi-a-GCST90025982	TRUE	reported	igd	2	TRUE	NA
433	rs912142	G	A	G	A	0.020367	-0.0185	0.176324	0.1812	FALSE	FALSE	FALSE	okLRE0	0.0611	0.7621	outcome	TRUE	reported	textfile	13	24827500	0.00245058	3.19963e-18	445855	ebi-a-GCST90025982	Heel bone mineral density T score || id:ebi-a-GCST90025982	TRUE	reported	igd	2	TRUE	NA
434	rs932203	A	G	A	G	0.0141374	0.0321	0.48127	0.4585	FALSE	FALSE	FALSE	okLRE0	0.0527	0.5427	outcome	TRUE	reported	textfile	2	112049536	0.00185203	1.29987e-12	445855	ebi-a-GCST90025982	Heel bone mineral density T score || id:ebi-a-GCST90025982	TRUE	reported	igd	2	TRUE	NA
435	rs9364386	G	T	G	T	-0.0245302	-0.0101	0.176275	0.1662	FALSE	FALSE	FALSE	okLRE0	0.0575	0.8601	outcome	TRUE	reported	textfile	6	168432093	0.00243367	2.99985e-25	445855	ebi-a-GCST90025982	Heel bone mineral density T score || id:ebi-a-GCST90025982	TRUE	reported	igd	2	TRUE	NA
436	rs9370418	C	T	C	T	-0.0182974	-0.0276	0.745491	0.735	FALSE	FALSE	FALSE	okLRE0	0.0485	0.5699	outcome	TRUE	reported	textfile	6	55266625	0.00212682	1.50003e-20	445855	ebi-a-GCST90025982	Heel bone mineral density T score || id:ebi-a-GCST90025982	TRUE	reported	igd	2	TRUE	NA
437	rs9375081	A	G	A	G	-0.0163872	0.0161	0.0949195	0.0944	FALSE	FALSE	FALSE	okLRE0	0.0787	0.8377	outcome	TRUE	reported	textfile	6	122287349	0.00315316	3.40001e-08	445855	ebi-a-GCST90025982	Heel bone mineral density T score || id:ebi-a-GCST90025982	TRUE	reported	igd	2	TRUE	NA
438	rs9379084	A	G	A	G	-0.0398137	-0.0858	0.116554	0.1252	FALSE	FALSE	FALSE	okLRE0	0.0774	0.2676	outcome	TRUE	reported	textfile	6	7231843	0.00295359	5.00035e-45	445855	ebi-a-GCST90025982	Heel bone mineral density T score || id:ebi-a-GCST90025982	TRUE	reported	igd	2	TRUE	NA
439	rs9383882	T	C	T	C	-0.0269201	0.0732	0.043139	0.0502	FALSE	FALSE	FALSE	okLRE0	0.1069	0.4935	outcome	TRUE	reported	textfile	6	151635626	0.00456134	1.09999e-09	445855	ebi-a-GCST90025982	Heel bone mineral density T score || id:ebi-a-GCST90025982	TRUE	reported	igd	2	TRUE	NA
440	rs943737	C	T	C	T	0.0174805	-0.0262	0.373235	0.3545	FALSE	FALSE	FALSE	okLRE0	0.0439	0.551	outcome	TRUE	reported	textfile	9	16519203	0.00192954	3.59998e-19	445855	ebi-a-GCST90025982	Heel bone mineral density T score || id:ebi-a-GCST90025982	TRUE	reported	igd	2	TRUE	NA
441	rs9466056	G	A	G	A	0.0122328	-0.0238	0.620179	0.6185	FALSE	FALSE	FALSE	okLRE0	0.0433	0.583	outcome	TRUE	reported	textfile	6	21384613	0.00190118	1.10002e-11	445855	ebi-a-GCST90025982	Heel bone mineral density T score || id:ebi-a-GCST90025982	TRUE	reported	igd	2	TRUE	NA
442	rs9491699	T	C	T	C	0.0777979	-0.0127	0.476104	0.4827	FALSE	FALSE	FALSE	okLRE0	0.0424	0.7646	outcome	TRUE	reported	textfile	6	127471533	0.00185604	1e-200	445855	ebi-a-GCST90025982	Heel bone mineral density T score || id:ebi-a-GCST90025982	TRUE	reported	igd	2	TRUE	NA
443	rs9530281	A	G	A	G	0.0168063	-0.0326	0.715314	0.7232	FALSE	FALSE	FALSE	okLRE0	0.052	0.5314	outcome	TRUE	reported	textfile	13	74679161	0.0020741	4.70002e-17	445855	ebi-a-GCST90025982	Heel bone mineral density T score || id:ebi-a-GCST90025982	TRUE	reported	igd	2	TRUE	NA
444	rs955748	G	A	G	A	-0.0135119	-0.0609	0.759592	0.7487	FALSE	FALSE	FALSE	okLRE0	0.0476	0.2008	outcome	TRUE	reported	textfile	4	184215675	0.00217665	1.09999e-10	445855	ebi-a-GCST90025982	Heel bone mineral density T score || id:ebi-a-GCST90025982	TRUE	reported	igd	2	TRUE	NA
445	rs9594738	T	C	T	C	-0.0477702	-0.0155	0.48718	0.4813	FALSE	FALSE	FALSE	okLRE0	0.0424	0.7152	outcome	TRUE	reported	textfile	13	42952145	0.00187181	3.1989e-151	445855	ebi-a-GCST90025982	Heel bone mineral density T score || id:ebi-a-GCST90025982	TRUE	reported	igd	2	TRUE	NA
446	rs9606126	A	G	A	G	-0.0865704	0.0088	0.0988975	0.0954	FALSE	FALSE	FALSE	okLRE0	0.081	0.9133	outcome	TRUE	reported	textfile	22	19652982	0.00313915	4.10204e-176	445855	ebi-a-GCST90025982	Heel bone mineral density T score || id:ebi-a-GCST90025982	TRUE	reported	igd	2	TRUE	NA
447	rs9725597	A	G	A	G	0.0167693	0.1006	0.228955	0.2413	FALSE	FALSE	FALSE	okLRE0	0.0495	0.04211	outcome	TRUE	reported	textfile	1	240641881	0.00219697	1.69981e-14	445855	ebi-a-GCST90025982	Heel bone mineral density T score || id:ebi-a-GCST90025982	TRUE	reported	igd	2	TRUE	NA
448	rs9795439	G	A	G	A	-0.0139586	0.0745	0.803967	0.8032	FALSE	FALSE	FALSE	okLRE0	0.0548	0.1737	outcome	TRUE	reported	textfile	11	1483543	0.00233723	8.9e-09	445855	ebi-a-GCST90025982	Heel bone mineral density T score || id:ebi-a-GCST90025982	TRUE	reported	igd	2	TRUE	NA
449	rs983034	T	C	T	C	-0.025144	0.0184	0.3924	0.3812	FALSE	FALSE	FALSE	okLRE0	0.0436	0.6725	outcome	TRUE	reported	textfile	1	68603586	0.00189709	8.19974e-45	445855	ebi-a-GCST90025982	Heel bone mineral density T score || id:ebi-a-GCST90025982	TRUE	reported	igd	2	TRUE	NA
450	rs9986161	G	A	G	A	0.0240682	-0.0647	0.305195	0.2989	FALSE	FALSE	FALSE	okLRE0	0.0473	0.171	outcome	TRUE	reported	textfile	5	80269281	0.00202284	6.09958e-35	445855	ebi-a-GCST90025982	Heel bone mineral density T score || id:ebi-a-GCST90025982	TRUE	reported	igd	2	TRUE	NA
451	rs9989017	T	C	T	C	0.0126286	0.0602	0.231865	0.2596	FALSE	FALSE	FALSE	okLRE0	0.0482	0.2121	outcome	TRUE	reported	textfile	12	29489564	0.00220433	1.5e-08	445855	ebi-a-GCST90025982	Heel bone mineral density T score || id:ebi-a-GCST90025982	TRUE	reported	igd	2	TRUE	NA
