# Supplementary material for: Genetic Liability to Bone Mineral Density and Functional Outcome After Ischemic Stroke
Source: Brain Behav. 2025 Nov 14;15(11):e71068. doi: 10.1002/brb3.71068 (PMC12617269; doi:10.1002/brb3.71068)
Supplement: Supplementary file 6 — Supplementary Table: brb371068‐sup‐0006‐TableS3.csv [file BRB3-15-e71068-s007.csv]

SNP	effect_allele.exposure	other_allele.exposure	effect_allele.outcome	other_allele.outcome	beta.exposure	beta.outcome	eaf.exposure	eaf.outcome	remove	palindromic	ambiguous	id.outcome	se.outcome	pval.outcome	outcome	mr_keep.outcome	pval_origin.outcome	data_source.outcome	pval.exposure	se.exposure	samplesize.exposure	chr.exposure	pos.exposure	id.exposure	exposure	mr_keep.exposure	pval_origin.exposure	data_source.exposure	action	mr_keep	samplesize.outcome
rs1023940	G	A	G	A	-0.064541	-0.0168	0.534845	0.4987	FALSE	FALSE	FALSE	sfK5sM	0.0428	0.6939	outcome	TRUE	reported	textfile	6.47E-13	0.00876	44731	6	151932778	ieu-a-982	Lumbar spine bone mineral density || id:ieu-a-982	TRUE	reported	igd	2	TRUE	NA
rs11002249	T	C	T	C	0.069743	0.1182	0.235402	0.1809	FALSE	FALSE	FALSE	sfK5sM	0.0553	0.03264	outcome	TRUE	reported	textfile	1.01E-09	0.011142	44731	10	79447228	ieu-a-982	Lumbar spine bone mineral density || id:ieu-a-982	TRUE	reported	igd	2	TRUE	NA
rs11024028	G	C	G	C	0.065776	0.0129	0.147176	0.1779	FALSE	TRUE	FALSE	sfK5sM	0.0572	0.8209	outcome	TRUE	reported	textfile	1.44E-08	0.011325	44731	11	16756873	ieu-a-982	Lumbar spine bone mineral density || id:ieu-a-982	TRUE	reported	igd	2	TRUE	NA
rs11680288	A	G	A	G	-0.054235	-0.0697	0.428958	0.5059	FALSE	FALSE	FALSE	sfK5sM	0.0429	0.1044	outcome	TRUE	reported	textfile	3.12E-09	0.008933	44731	2	166603281	ieu-a-982	Lumbar spine bone mineral density || id:ieu-a-982	TRUE	reported	igd	2	TRUE	NA
rs11692564	T	C	T	C	0.23782	-0.0529	0.0127287	0.0202	FALSE	FALSE	FALSE	sfK5sM	0.1839	0.7737	outcome	TRUE	reported	textfile	4.10E-09	0.039471	44731	2	119545994	ieu-a-982	Lumbar spine bone mineral density || id:ieu-a-982	TRUE	reported	igd	2	TRUE	NA
rs13046645	A	T	A	T	-0.055863	-0.0383	0.276293	0.2935	FALSE	TRUE	FALSE	sfK5sM	0.0468	0.4134	outcome	TRUE	reported	textfile	2.92E-08	0.009829	44731	21	36818136	ieu-a-982	Lumbar spine bone mineral density || id:ieu-a-982	TRUE	reported	igd	2	TRUE	NA
rs1357651	G	T	G	T	0.068117	-0.0443	0.645187	0.6671	FALSE	FALSE	FALSE	sfK5sM	0.0491	0.3666	outcome	TRUE	reported	textfile	3.75E-13	0.009151	44731	7	38097862	ieu-a-982	Lumbar spine bone mineral density || id:ieu-a-982	TRUE	reported	igd	2	TRUE	NA
rs2220189	G	C	G	C	-0.082756	-0.0356	0.610183	0.555	FALSE	TRUE	TRUE	sfK5sM	0.0426	0.4037	outcome	TRUE	reported	textfile	4.25E-20	0.008797	44731	8	120007708	ieu-a-982	Lumbar spine bone mineral density || id:ieu-a-982	TRUE	reported	igd	2	FALSE	NA
rs2235811	G	A	G	A	-0.054301	-0.0073	0.537709	0.5027	FALSE	FALSE	FALSE	sfK5sM	0.046	0.8744	outcome	TRUE	reported	textfile	4.66E-09	0.009045	44731	20	10644158	ieu-a-982	Lumbar spine bone mineral density || id:ieu-a-982	TRUE	reported	igd	2	TRUE	NA
rs2291467	T	C	T	C	-0.077421	-0.1081	0.228162	0.2639	FALSE	FALSE	FALSE	sfK5sM	0.0489	0.02705	outcome	TRUE	reported	textfile	9.64E-14	0.010148	44731	11	68216756	ieu-a-982	Lumbar spine bone mineral density || id:ieu-a-982	TRUE	reported	igd	2	TRUE	NA
rs2566752	C	T	C	T	0.082922	0.0283	0.41074	0.3723	FALSE	FALSE	FALSE	sfK5sM	0.0446	0.526	outcome	TRUE	reported	textfile	1.49E-19	0.008947	44731	1	68656697	ieu-a-982	Lumbar spine bone mineral density || id:ieu-a-982	TRUE	reported	igd	2	TRUE	NA
rs35681117	T	C	T	C	0.055162	0.0067	0.237947	0.2827	FALSE	FALSE	FALSE	sfK5sM	0.0471	0.8864	outcome	TRUE	reported	textfile	2.39E-08	0.009645	44731	7	37959021	ieu-a-982	Lumbar spine bone mineral density || id:ieu-a-982	TRUE	reported	igd	2	TRUE	NA
rs401680	T	A	T	A	0.056521	0.0106	0.503898	0.5521	FALSE	TRUE	TRUE	sfK5sM	0.0422	0.8017	outcome	TRUE	reported	textfile	3.70E-10	0.008802	44731	3	41127094	ieu-a-982	Lumbar spine bone mineral density || id:ieu-a-982	TRUE	reported	igd	2	FALSE	NA
rs6965122	G	A	G	A	-0.061835	-0.0155	0.265712	0.328	FALSE	FALSE	FALSE	sfK5sM	0.0453	0.733	outcome	TRUE	reported	textfile	7.40E-11	0.009266	44731	7	96133319	ieu-a-982	Lumbar spine bone mineral density || id:ieu-a-982	TRUE	reported	igd	2	TRUE	NA
rs71390846	C	G	C	G	-0.064092	0.0154	0.173667	0.1859	FALSE	TRUE	FALSE	sfK5sM	0.0551	0.7804	outcome	TRUE	reported	textfile	3.80E-08	0.011373	44731	16	86714715	ieu-a-982	Lumbar spine bone mineral density || id:ieu-a-982	TRUE	reported	igd	2	TRUE	NA
rs73326583	A	C	A	C	0.072363	0.0281	0.160382	0.1557	FALSE	FALSE	FALSE	sfK5sM	0.0586	0.632	outcome	TRUE	reported	textfile	2.83E-09	0.011887	44731	14	91465976	ieu-a-982	Lumbar spine bone mineral density || id:ieu-a-982	TRUE	reported	igd	2	TRUE	NA
rs7807953	T	C	T	C	0.075102	0.1118	0.263325	0.268	FALSE	FALSE	FALSE	sfK5sM	0.0472	0.018	outcome	TRUE	reported	textfile	4.11E-14	0.009698	44731	7	121000718	ieu-a-982	Lumbar spine bone mineral density || id:ieu-a-982	TRUE	reported	igd	2	TRUE	NA
rs78667121	A	G	A	G	0.149862	-0.0118	0.0221957	0.0295	FALSE	FALSE	FALSE	sfK5sM	0.1376	0.9319	outcome	TRUE	reported	textfile	1.21E-08	0.025668	44731	13	43200103	ieu-a-982	Lumbar spine bone mineral density || id:ieu-a-982	TRUE	reported	igd	2	TRUE	NA
rs884205	C	A	C	A	0.062204	-0.0082	0.786794	0.7415	FALSE	FALSE	FALSE	sfK5sM	0.0532	0.8783	outcome	TRUE	reported	textfile	2.77E-09	0.010212	44731	18	60054857	ieu-a-982	Lumbar spine bone mineral density || id:ieu-a-982	TRUE	reported	igd	2	TRUE	NA
rs894738	A	G	A	G	-0.062783	0.0121	0.333492	0.3556	FALSE	FALSE	FALSE	sfK5sM	0.0491	0.8051	outcome	TRUE	reported	textfile	2.00E-11	0.009136	44731	12	54417525	ieu-a-982	Lumbar spine bone mineral density || id:ieu-a-982	TRUE	reported	igd	2	TRUE	NA
rs9533094	G	A	G	A	-0.082629	-0.0151	0.404296	0.4802	FALSE	FALSE	FALSE	sfK5sM	0.0425	0.7227	outcome	TRUE	reported	textfile	2.80E-20	0.008741	44731	13	42965837	ieu-a-982	Lumbar spine bone mineral density || id:ieu-a-982	TRUE	reported	igd	2	TRUE	NA
rs9749364	G	T	G	T	0.11438	-0.0914	0.133492	0.0977	FALSE	FALSE	FALSE	sfK5sM	0.0766	0.2329	outcome	TRUE	reported	textfile	6.64E-10	0.018078	44731	19	33525713	ieu-a-982	Lumbar spine bone mineral density || id:ieu-a-982	TRUE	reported	igd	2	TRUE	NA
rs9921222	T	C	T	C	-0.053345	0.1349	0.461177	0.4735	FALSE	FALSE	FALSE	sfK5sM	0.0427	0.001603	outcome	TRUE	reported	textfile	3.16E-09	0.008789	44731	16	375782	ieu-a-982	Lumbar spine bone mineral density || id:ieu-a-982	TRUE	reported	igd	2	TRUE	NA
