# Supplementary material for: Genetic Liability to Bone Mineral Density and Functional Outcome After Ischemic Stroke
Source: Brain Behav. 2025 Nov 14;15(11):e71068. doi: 10.1002/brb3.71068 (PMC12617269; doi:10.1002/brb3.71068)
Supplement: Supplementary file 8 — Supplementary Table: brb371068‐sup‐0008‐TableS5.csv [file BRB3-15-e71068-s001.csv]

SNP	effect_allele.exposure	other_allele.exposure	effect_allele.outcome	other_allele.outcome	beta.exposure	beta.outcome	eaf.exposure	eaf.outcome	remove	palindromic	ambiguous	id.outcome	se.outcome	pval.outcome	outcome	mr_keep.outcome	pval_origin.outcome	data_source.outcome	chr.exposure	pos.exposure	se.exposure	pval.exposure	samplesize.exposure	id.exposure	exposure	mr_keep.exposure	pval_origin.exposure	data_source.exposure	action	mr_keep	samplesize.outcome
rs10043295	C	G	C	G	0.0168699	0.1238	0.877582	0.8726	FALSE	TRUE	FALSE	pma8dg	0.0739	0.09385	outcome	TRUE	reported	textfile	5	71743024	0.00287141	5.70E-10	445855	ebi-a-GCST90025982	Heel bone mineral density T score || id:ebi-a-GCST90025982	TRUE	reported	igd	2	TRUE	NA
rs10048146	G	A	G	A	-0.0401624	0.0274	0.189235	0.1866	FALSE	FALSE	FALSE	pma8dg	0.0633	0.6648	outcome	TRUE	reported	textfile	16	86710660	0.00238122	2.10E-70	445855	ebi-a-GCST90025982	Heel bone mineral density T score || id:ebi-a-GCST90025982	TRUE	reported	igd	2	TRUE	NA
rs10051241	T	C	T	C	-0.0103872	0.0131	0.419837	0.4327	FALSE	FALSE	FALSE	pma8dg	0.0497	0.7914	outcome	TRUE	reported	textfile	5	81902064	0.00188416	2.50E-08	445855	ebi-a-GCST90025982	Heel bone mineral density T score || id:ebi-a-GCST90025982	TRUE	reported	igd	2	TRUE	NA
rs10096760	A	G	A	G	-0.0183664	0.0616	0.256715	0.2616	FALSE	FALSE	FALSE	pma8dg	0.0549	0.2617	outcome	TRUE	reported	textfile	8	49361164	0.00213627	5.90E-19	445855	ebi-a-GCST90025982	Heel bone mineral density T score || id:ebi-a-GCST90025982	TRUE	reported	igd	2	TRUE	NA
rs10140023	G	A	G	A	0.0107708	-0.0194	0.527448	0.5114	FALSE	FALSE	FALSE	pma8dg	0.0493	0.6946	outcome	TRUE	reported	textfile	14	51188341	0.0018725	9.00E-09	445855	ebi-a-GCST90025982	Heel bone mineral density T score || id:ebi-a-GCST90025982	TRUE	reported	igd	2	TRUE	NA
rs1019238	A	G	A	G	0.0288463	0.0099	0.402356	0.3986	FALSE	FALSE	FALSE	pma8dg	0.0499	0.8425	outcome	TRUE	reported	textfile	17	54278715	0.00190093	1.40E-51	445855	ebi-a-GCST90025982	Heel bone mineral density T score || id:ebi-a-GCST90025982	TRUE	reported	igd	2	TRUE	NA
rs10198628	G	A	G	A	0.0121144	-0.0298	0.532375	0.5499	FALSE	FALSE	FALSE	pma8dg	0.0492	0.5445	outcome	TRUE	reported	textfile	2	12964497	0.00184832	1.70E-10	445855	ebi-a-GCST90025982	Heel bone mineral density T score || id:ebi-a-GCST90025982	TRUE	reported	igd	2	TRUE	NA
rs10206992	G	T	G	T	-0.0200571	0.0446	0.252866	0.2527	FALSE	FALSE	FALSE	pma8dg	0.0561	0.4264	outcome	TRUE	reported	textfile	2	183730527	0.00211911	5.00E-22	445855	ebi-a-GCST90025982	Heel bone mineral density T score || id:ebi-a-GCST90025982	TRUE	reported	igd	2	TRUE	NA
rs10221698	C	T	C	T	0.0157699	0.0084	0.558656	0.564	FALSE	FALSE	FALSE	pma8dg	0.0486	0.8622	outcome	TRUE	reported	textfile	2	202939654	0.00186834	1.90E-20	445855	ebi-a-GCST90025982	Heel bone mineral density T score || id:ebi-a-GCST90025982	TRUE	reported	igd	2	TRUE	NA
rs10232181	A	G	A	G	-0.0231389	-0.0645	0.313462	0.3225	FALSE	FALSE	FALSE	pma8dg	0.0531	0.224	outcome	TRUE	reported	textfile	7	27932505	0.00198267	2.20E-32	445855	ebi-a-GCST90025982	Heel bone mineral density T score || id:ebi-a-GCST90025982	TRUE	reported	igd	2	TRUE	NA
rs10253795	C	A	C	A	-0.0139759	0.0392	0.690647	0.6936	FALSE	FALSE	FALSE	pma8dg	0.0534	0.4631	outcome	TRUE	reported	textfile	7	15959145	0.00198964	1.10E-11	445855	ebi-a-GCST90025982	Heel bone mineral density T score || id:ebi-a-GCST90025982	TRUE	reported	igd	2	TRUE	NA
rs10264106	C	A	C	A	0.0482855	0.054	0.186618	0.1765	FALSE	FALSE	FALSE	pma8dg	0.0641	0.4002	outcome	TRUE	reported	textfile	7	37947818	0.00236358	3.50E-92	445855	ebi-a-GCST90025982	Heel bone mineral density T score || id:ebi-a-GCST90025982	TRUE	reported	igd	2	TRUE	NA
rs10275062	C	A	C	A	0.015638	0.1253	0.168038	0.1693	FALSE	FALSE	FALSE	pma8dg	0.0659	0.05705	outcome	TRUE	reported	textfile	7	134397348	0.00246008	1.10E-10	445855	ebi-a-GCST90025982	Heel bone mineral density T score || id:ebi-a-GCST90025982	TRUE	reported	igd	2	TRUE	NA
rs1029830	A	C	A	C	-0.0142739	-0.0244	0.498842	0.5156	FALSE	FALSE	FALSE	pma8dg	0.049	0.6183	outcome	TRUE	reported	textfile	17	17184097	0.00188544	1.80E-14	445855	ebi-a-GCST90025982	Heel bone mineral density T score || id:ebi-a-GCST90025982	TRUE	reported	igd	2	TRUE	NA
rs1035666	A	C	A	C	-0.0124032	-0.0662	0.593504	0.6017	FALSE	FALSE	FALSE	pma8dg	0.0499	0.1844	outcome	TRUE	reported	textfile	8	72517046	0.00190037	3.00E-12	445855	ebi-a-GCST90025982	Heel bone mineral density T score || id:ebi-a-GCST90025982	TRUE	reported	igd	2	TRUE	NA
rs10420258	T	C	T	C	0.0240876	-0.0898	0.155812	0.1544	FALSE	FALSE	FALSE	pma8dg	0.0687	0.1914	outcome	TRUE	reported	textfile	19	33602757	0.0025865	7.30E-20	445855	ebi-a-GCST90025982	Heel bone mineral density T score || id:ebi-a-GCST90025982	TRUE	reported	igd	2	TRUE	NA
rs1043003	C	T	C	T	-0.0174582	-0.0354	0.380654	0.3666	FALSE	FALSE	FALSE	pma8dg	0.0512	0.4899	outcome	TRUE	reported	textfile	10	3820787	0.00191602	2.50E-21	445855	ebi-a-GCST90025982	Heel bone mineral density T score || id:ebi-a-GCST90025982	TRUE	reported	igd	2	TRUE	NA
rs1043132	G	T	G	T	0.0115751	-0.0257	0.342814	0.3638	FALSE	FALSE	FALSE	pma8dg	0.0503	0.6099	outcome	TRUE	reported	textfile	3	113528689	0.00196115	3.50E-10	445855	ebi-a-GCST90025982	Heel bone mineral density T score || id:ebi-a-GCST90025982	TRUE	reported	igd	2	TRUE	NA
rs1043515	G	A	G	A	-0.0144164	-0.0772	0.566178	0.5517	FALSE	FALSE	FALSE	pma8dg	0.0495	0.1186	outcome	TRUE	reported	textfile	17	36922196	0.001879	2.20E-15	445855	ebi-a-GCST90025982	Heel bone mineral density T score || id:ebi-a-GCST90025982	TRUE	reported	igd	2	TRUE	NA
rs1045704	A	G	A	G	0.014655	0.0087	0.58793	0.5952	FALSE	FALSE	FALSE	pma8dg	0.0496	0.8601	outcome	TRUE	reported	textfile	5	108719151	0.0018982	2.10E-15	445855	ebi-a-GCST90025982	Heel bone mineral density T score || id:ebi-a-GCST90025982	TRUE	reported	igd	2	TRUE	NA
rs10458144	C	T	C	T	-0.0237691	-0.0111	0.482804	0.487	FALSE	FALSE	FALSE	pma8dg	0.0496	0.8227	outcome	TRUE	reported	textfile	6	2479189	0.00184888	3.10E-39	445855	ebi-a-GCST90025982	Heel bone mineral density T score || id:ebi-a-GCST90025982	TRUE	reported	igd	2	TRUE	NA
rs10461356	G	T	G	T	-0.0139742	0.0264	0.416228	0.4039	FALSE	FALSE	FALSE	pma8dg	0.05	0.598	outcome	TRUE	reported	textfile	4	55923316	0.00188722	8.00E-15	445855	ebi-a-GCST90025982	Heel bone mineral density T score || id:ebi-a-GCST90025982	TRUE	reported	igd	2	TRUE	NA
rs10490045	C	T	C	T	-0.0274065	-0.0843	0.218076	0.2541	FALSE	FALSE	FALSE	pma8dg	0.0575	0.1425	outcome	TRUE	reported	textfile	2	40631355	0.00223525	7.00E-37	445855	ebi-a-GCST90025982	Heel bone mineral density T score || id:ebi-a-GCST90025982	TRUE	reported	igd	2	TRUE	NA
rs10490823	T	C	T	C	0.0463347	-0.0171	0.554075	0.5439	FALSE	FALSE	FALSE	pma8dg	0.049	0.7274	outcome	TRUE	reported	textfile	3	41123735	0.00187123	2.20E-146	445855	ebi-a-GCST90025982	Heel bone mineral density T score || id:ebi-a-GCST90025982	TRUE	reported	igd	2	TRUE	NA
rs10733316	C	T	C	T	0.0259779	-0.0212	0.799698	0.7685	FALSE	FALSE	FALSE	pma8dg	0.0585	0.7176	outcome	TRUE	reported	textfile	9	16696626	0.00233431	7.20E-29	445855	ebi-a-GCST90025982	Heel bone mineral density T score || id:ebi-a-GCST90025982	TRUE	reported	igd	2	TRUE	NA
rs10760442	A	G	A	G	0.0122323	-0.0295	0.369186	0.3518	FALSE	FALSE	FALSE	pma8dg	0.0513	0.565	outcome	TRUE	reported	textfile	9	129383900	0.00193325	5.30E-11	445855	ebi-a-GCST90025982	Heel bone mineral density T score || id:ebi-a-GCST90025982	TRUE	reported	igd	2	TRUE	NA
rs10766302	T	C	T	C	0.0123723	0.0466	0.471574	0.4786	FALSE	FALSE	FALSE	pma8dg	0.0491	0.3421	outcome	TRUE	reported	textfile	11	16237468	0.00185644	9.90E-11	445855	ebi-a-GCST90025982	Heel bone mineral density T score || id:ebi-a-GCST90025982	TRUE	reported	igd	2	TRUE	NA
rs10771427	A	G	A	G	-0.0216837	-0.0396	0.764894	0.7657	FALSE	FALSE	FALSE	pma8dg	0.0573	0.4901	outcome	TRUE	reported	textfile	12	28605426	0.0022112	1.10E-23	445855	ebi-a-GCST90025982	Heel bone mineral density T score || id:ebi-a-GCST90025982	TRUE	reported	igd	2	TRUE	NA
rs10777221	C	T	C	T	0.0526809	0.085	0.397827	0.386	FALSE	FALSE	FALSE	pma8dg	0.0504	0.09187	outcome	TRUE	reported	textfile	12	90441215	0.00190173	2.10E-179	445855	ebi-a-GCST90025982	Heel bone mineral density T score || id:ebi-a-GCST90025982	TRUE	reported	igd	2	TRUE	NA
rs10789252	T	C	T	C	0.0121162	-0.0186	0.735128	0.7357	FALSE	FALSE	FALSE	pma8dg	0.056	0.7405	outcome	TRUE	reported	textfile	1	68415745	0.00209193	5.70E-09	445855	ebi-a-GCST90025982	Heel bone mineral density T score || id:ebi-a-GCST90025982	TRUE	reported	igd	2	TRUE	NA
rs10821272	T	C	T	C	-0.0198017	0.084	0.0956969	0.1073	FALSE	FALSE	FALSE	pma8dg	0.08	0.2934	outcome	TRUE	reported	textfile	9	96709839	0.00317216	2.00E-11	445855	ebi-a-GCST90025982	Heel bone mineral density T score || id:ebi-a-GCST90025982	TRUE	reported	igd	2	TRUE	NA
rs10822193	G	A	G	A	0.0107759	0.0222	0.566553	0.5891	FALSE	FALSE	FALSE	pma8dg	0.0502	0.6583	outcome	TRUE	reported	textfile	10	65447775	0.00187713	3.30E-09	445855	ebi-a-GCST90025982	Heel bone mineral density T score || id:ebi-a-GCST90025982	TRUE	reported	igd	2	TRUE	NA
rs10826864	A	G	A	G	0.0392587	-0.0295	0.506947	0.4839	FALSE	FALSE	FALSE	pma8dg	0.0489	0.5466	outcome	TRUE	reported	textfile	10	31044209	0.00185929	2.40E-105	445855	ebi-a-GCST90025982	Heel bone mineral density T score || id:ebi-a-GCST90025982	TRUE	reported	igd	2	TRUE	NA
rs10835157	A	G	A	G	-0.0459095	0.0083	0.62193	0.6037	FALSE	FALSE	FALSE	pma8dg	0.0505	0.8697	outcome	TRUE	reported	textfile	11	27325462	0.00191439	3.00E-141	445855	ebi-a-GCST90025982	Heel bone mineral density T score || id:ebi-a-GCST90025982	TRUE	reported	igd	2	TRUE	NA
rs10835210	A	C	A	C	-0.011438	0.0705	0.427096	0.4307	FALSE	FALSE	FALSE	pma8dg	0.0492	0.1522	outcome	TRUE	reported	textfile	11	27695910	0.00189133	1.90E-09	445855	ebi-a-GCST90025982	Heel bone mineral density T score || id:ebi-a-GCST90025982	TRUE	reported	igd	2	TRUE	NA
rs10853952	T	C	T	C	-0.0338002	0.0178	0.310992	0.3038	FALSE	FALSE	FALSE	pma8dg	0.0541	0.7419	outcome	TRUE	reported	textfile	19	1163934	0.00202198	1.50E-64	445855	ebi-a-GCST90025982	Heel bone mineral density T score || id:ebi-a-GCST90025982	TRUE	reported	igd	2	TRUE	NA
rs10896415	A	G	A	G	0.0285211	0.0125	0.357653	0.3473	FALSE	FALSE	FALSE	pma8dg	0.0519	0.8095	outcome	TRUE	reported	textfile	11	68839334	0.00197288	2.30E-50	445855	ebi-a-GCST90025982	Heel bone mineral density T score || id:ebi-a-GCST90025982	TRUE	reported	igd	2	TRUE	NA
rs10922251	G	C	G	C	0.0149109	0.0761	0.197192	0.1929	FALSE	TRUE	FALSE	pma8dg	0.062	0.2195	outcome	TRUE	reported	textfile	1	197521810	0.00231807	3.10E-10	445855	ebi-a-GCST90025982	Heel bone mineral density T score || id:ebi-a-GCST90025982	TRUE	reported	igd	2	TRUE	NA
rs10931835	C	T	C	T	0.00993287	0.0499	0.437405	0.4235	FALSE	FALSE	FALSE	pma8dg	0.0502	0.3205	outcome	TRUE	reported	textfile	2	199696832	0.0018622	3.70E-08	445855	ebi-a-GCST90025982	Heel bone mineral density T score || id:ebi-a-GCST90025982	TRUE	reported	igd	2	TRUE	NA
rs10931982	C	T	C	T	0.0547705	0.0486	0.773162	0.7904	FALSE	FALSE	FALSE	pma8dg	0.0623	0.4347	outcome	TRUE	reported	textfile	2	202832130	0.00221537	7.10E-141	445855	ebi-a-GCST90025982	Heel bone mineral density T score || id:ebi-a-GCST90025982	TRUE	reported	igd	2	TRUE	NA
rs10936565	T	C	T	C	0.0206454	0.0406	0.122319	0.1212	FALSE	FALSE	FALSE	pma8dg	0.0768	0.597	outcome	TRUE	reported	textfile	3	168691674	0.00283923	2.70E-14	445855	ebi-a-GCST90025982	Heel bone mineral density T score || id:ebi-a-GCST90025982	TRUE	reported	igd	2	TRUE	NA
rs10979321	C	T	C	T	0.018555	0.1197	0.251039	0.2453	FALSE	FALSE	FALSE	pma8dg	0.0566	0.0343	outcome	TRUE	reported	textfile	9	111114728	0.00215276	1.00E-19	445855	ebi-a-GCST90025982	Heel bone mineral density T score || id:ebi-a-GCST90025982	TRUE	reported	igd	2	TRUE	NA
rs11003050	A	G	A	G	-0.131125	-0.048	0.107395	0.119	FALSE	FALSE	FALSE	pma8dg	0.0767	0.5318	outcome	TRUE	reported	textfile	10	54437606	0.00300455	1.00E-200	445855	ebi-a-GCST90025982	Heel bone mineral density T score || id:ebi-a-GCST90025982	TRUE	reported	igd	2	TRUE	NA
rs11042127	G	C	G	C	-0.0262784	0.0197	0.164646	0.1823	FALSE	TRUE	FALSE	pma8dg	0.0636	0.7561	outcome	TRUE	reported	textfile	11	8947586	0.00250301	3.70E-27	445855	ebi-a-GCST90025982	Heel bone mineral density T score || id:ebi-a-GCST90025982	TRUE	reported	igd	2	TRUE	NA
rs11056197	T	C	T	C	0.0122416	-0.0191	0.201377	0.1991	FALSE	FALSE	FALSE	pma8dg	0.0644	0.7668	outcome	TRUE	reported	textfile	12	14985204	0.002323	3.60E-08	445855	ebi-a-GCST90025982	Heel bone mineral density T score || id:ebi-a-GCST90025982	TRUE	reported	igd	2	TRUE	NA
rs11067228	G	A	G	A	0.0154811	0.0627	0.449641	0.4428	FALSE	FALSE	FALSE	pma8dg	0.0491	0.2014	outcome	TRUE	reported	textfile	12	115094260	0.00186984	5.20E-19	445855	ebi-a-GCST90025982	Heel bone mineral density T score || id:ebi-a-GCST90025982	TRUE	reported	igd	2	TRUE	NA
rs11071844	A	G	A	G	-0.014053	0.0256	0.26099	0.2707	FALSE	FALSE	FALSE	pma8dg	0.058	0.6592	outcome	TRUE	reported	textfile	15	65697478	0.00213125	1.10E-12	445855	ebi-a-GCST90025982	Heel bone mineral density T score || id:ebi-a-GCST90025982	TRUE	reported	igd	2	TRUE	NA
rs111626441	A	G	A	G	0.0267745	0.0072	0.0969984	0.0946	FALSE	FALSE	FALSE	pma8dg	0.0878	0.9348	outcome	TRUE	reported	textfile	18	77250669	0.00316651	2.60E-19	445855	ebi-a-GCST90025982	Heel bone mineral density T score || id:ebi-a-GCST90025982	TRUE	reported	igd	2	TRUE	NA
rs1116470	C	T	C	T	0.0273281	-0.0454	0.539126	0.5442	FALSE	FALSE	FALSE	pma8dg	0.0489	0.3535	outcome	TRUE	reported	textfile	11	35094491	0.00186095	1.40E-52	445855	ebi-a-GCST90025982	Heel bone mineral density T score || id:ebi-a-GCST90025982	TRUE	reported	igd	2	TRUE	NA
rs11200194	A	G	A	G	0.0168117	0.0038	0.347018	0.3357	FALSE	FALSE	FALSE	pma8dg	0.0515	0.9406	outcome	TRUE	reported	textfile	10	123617336	0.00194911	2.90E-18	445855	ebi-a-GCST90025982	Heel bone mineral density T score || id:ebi-a-GCST90025982	TRUE	reported	igd	2	TRUE	NA
rs11205430	A	G	A	G	-0.0108878	-0.0165	0.333783	0.3443	FALSE	FALSE	FALSE	pma8dg	0.0514	0.7489	outcome	TRUE	reported	textfile	1	48442182	0.00195738	5.20E-09	445855	ebi-a-GCST90025982	Heel bone mineral density T score || id:ebi-a-GCST90025982	TRUE	reported	igd	2	TRUE	NA
rs112073168	A	G	A	G	-0.040062	0.147	0.0281473	0.0295	FALSE	FALSE	FALSE	pma8dg	0.1647	0.3722	outcome	TRUE	reported	textfile	12	108985976	0.00567346	1.10E-13	445855	ebi-a-GCST90025982	Heel bone mineral density T score || id:ebi-a-GCST90025982	TRUE	reported	igd	2	TRUE	NA
rs11238750	A	G	A	G	0.012277	-0.0413	0.443518	0.447	FALSE	FALSE	FALSE	pma8dg	0.0495	0.4034	outcome	TRUE	reported	textfile	10	44362266	0.00186917	5.40E-13	445855	ebi-a-GCST90025982	Heel bone mineral density T score || id:ebi-a-GCST90025982	TRUE	reported	igd	2	TRUE	NA
rs11247574	G	A	G	A	-0.0207809	0.0132	0.202396	0.2106	FALSE	FALSE	FALSE	pma8dg	0.0641	0.8368	outcome	TRUE	reported	textfile	17	923916	0.0023215	6.20E-21	445855	ebi-a-GCST90025982	Heel bone mineral density T score || id:ebi-a-GCST90025982	TRUE	reported	igd	2	TRUE	NA
rs11264341	T	C	T	C	-0.011079	-0.0375	0.427754	0.4253	FALSE	FALSE	FALSE	pma8dg	0.0493	0.4469	outcome	TRUE	reported	textfile	1	155151493	0.00186212	1.60E-09	445855	ebi-a-GCST90025982	Heel bone mineral density T score || id:ebi-a-GCST90025982	TRUE	reported	igd	2	TRUE	NA
rs1128998	T	C	T	C	0.0300368	-0.014	0.0674131	0.07	FALSE	FALSE	FALSE	pma8dg	0.0989	0.8874	outcome	TRUE	reported	textfile	6	133092046	0.00369438	1.60E-17	445855	ebi-a-GCST90025982	Heel bone mineral density T score || id:ebi-a-GCST90025982	TRUE	reported	igd	2	TRUE	NA
rs114234466	A	G	A	G	0.0538406	0.1985	0.020476	0.0213	FALSE	FALSE	FALSE	pma8dg	0.1904	0.2971	outcome	TRUE	reported	textfile	11	65357638	0.00670608	2.00E-15	445855	ebi-a-GCST90025982	Heel bone mineral density T score || id:ebi-a-GCST90025982	TRUE	reported	igd	2	TRUE	NA
rs1152588	C	G	C	G	0.0127514	0.0031	0.548312	0.5629	FALSE	TRUE	TRUE	pma8dg	0.0495	0.9493	outcome	TRUE	reported	textfile	14	64688175	0.00189873	1.40E-12	445855	ebi-a-GCST90025982	Heel bone mineral density T score || id:ebi-a-GCST90025982	TRUE	reported	igd	2	FALSE	NA
rs1159798	C	A	C	A	-0.0666214	-0.1221	0.775715	0.7552	FALSE	FALSE	FALSE	pma8dg	0.0575	0.03368	outcome	TRUE	reported	textfile	10	54412493	0.00222971	1.00E-200	445855	ebi-a-GCST90025982	Heel bone mineral density T score || id:ebi-a-GCST90025982	TRUE	reported	igd	2	TRUE	NA
rs11653171	T	G	T	G	-0.015817	0.0961	0.44689	0.4635	FALSE	FALSE	FALSE	pma8dg	0.0496	0.05258	outcome	TRUE	reported	textfile	17	29888360	0.00187331	1.40E-15	445855	ebi-a-GCST90025982	Heel bone mineral density T score || id:ebi-a-GCST90025982	TRUE	reported	igd	2	TRUE	NA
rs116564013	G	T	G	T	0.173376	-0.1584	0.0225759	0.0251	FALSE	FALSE	FALSE	pma8dg	0.1951	0.4168	outcome	TRUE	reported	textfile	2	119619633	0.00623688	3.70E-183	445855	ebi-a-GCST90025982	Heel bone mineral density T score || id:ebi-a-GCST90025982	TRUE	reported	igd	2	TRUE	NA
rs11687357	T	A	T	A	0.0161119	-8.00E-04	0.792062	0.8051	FALSE	TRUE	FALSE	pma8dg	0.0623	0.9897	outcome	TRUE	reported	textfile	2	10188649	0.0022936	1.90E-14	445855	ebi-a-GCST90025982	Heel bone mineral density T score || id:ebi-a-GCST90025982	TRUE	reported	igd	2	TRUE	NA
rs11688492	C	T	C	T	-0.0129037	0.0215	0.45578	0.4677	FALSE	FALSE	FALSE	pma8dg	0.0511	0.6734	outcome	TRUE	reported	textfile	2	64865804	0.00185265	1.40E-13	445855	ebi-a-GCST90025982	Heel bone mineral density T score || id:ebi-a-GCST90025982	TRUE	reported	igd	2	TRUE	NA
rs11689537	A	C	A	C	0.0301535	-0.1436	0.126478	0.153	FALSE	FALSE	FALSE	pma8dg	0.0699	0.03987	outcome	TRUE	reported	textfile	2	218067808	0.00277143	2.50E-28	445855	ebi-a-GCST90025982	Heel bone mineral density T score || id:ebi-a-GCST90025982	TRUE	reported	igd	2	TRUE	NA
rs117208012	T	C	T	C	-0.0882125	0.0178	0.0214155	0.0321	FALSE	FALSE	FALSE	pma8dg	0.1625	0.9127	outcome	TRUE	reported	textfile	16	347063	0.00699533	2.70E-38	445855	ebi-a-GCST90025982	Heel bone mineral density T score || id:ebi-a-GCST90025982	TRUE	reported	igd	2	TRUE	NA
rs117332283	A	G	A	G	0.0368868	0.2478	0.0348416	0.0335	FALSE	FALSE	FALSE	pma8dg	0.1526	0.1045	outcome	TRUE	reported	textfile	10	89797041	0.00508441	3.10E-13	445855	ebi-a-GCST90025982	Heel bone mineral density T score || id:ebi-a-GCST90025982	TRUE	reported	igd	2	TRUE	NA
rs117576079	C	T	C	T	0.063996	-0.104	0.0262426	0.0246	FALSE	FALSE	FALSE	pma8dg	0.1737	0.5493	outcome	TRUE	reported	textfile	8	120051995	0.00584448	1.40E-27	445855	ebi-a-GCST90025982	Heel bone mineral density T score || id:ebi-a-GCST90025982	TRUE	reported	igd	2	TRUE	NA
rs1187604	C	T	C	T	-0.0219018	-0.1039	0.0673145	0.0677	FALSE	FALSE	FALSE	pma8dg	0.101	0.3036	outcome	TRUE	reported	textfile	14	95677280	0.00374068	3.50E-10	445855	ebi-a-GCST90025982	Heel bone mineral density T score || id:ebi-a-GCST90025982	TRUE	reported	igd	2	TRUE	NA
rs11891679	G	C	G	C	0.049475	-0.0646	0.23371	0.2477	FALSE	TRUE	FALSE	pma8dg	0.0578	0.2641	outcome	TRUE	reported	textfile	2	42275726	0.00219572	4.90E-115	445855	ebi-a-GCST90025982	Heel bone mineral density T score || id:ebi-a-GCST90025982	TRUE	reported	igd	2	TRUE	NA
rs11896520	T	C	T	C	0.0134167	0.0368	0.271478	0.2698	FALSE	FALSE	FALSE	pma8dg	0.0554	0.5061	outcome	TRUE	reported	textfile	2	99995517	0.00207797	3.30E-10	445855	ebi-a-GCST90025982	Heel bone mineral density T score || id:ebi-a-GCST90025982	TRUE	reported	igd	2	TRUE	NA
rs11898505	G	A	G	A	-0.0744773	0.0023	0.641027	0.6507	FALSE	FALSE	FALSE	pma8dg	0.0516	0.9644	outcome	TRUE	reported	textfile	2	54684557	0.00192479	1.00E-200	445855	ebi-a-GCST90025982	Heel bone mineral density T score || id:ebi-a-GCST90025982	TRUE	reported	igd	2	TRUE	NA
rs12023766	G	A	G	A	-0.0330736	0.0114	0.275582	0.2647	FALSE	FALSE	FALSE	pma8dg	0.0557	0.838	outcome	TRUE	reported	textfile	1	22506437	0.00206548	3.10E-60	445855	ebi-a-GCST90025982	Heel bone mineral density T score || id:ebi-a-GCST90025982	TRUE	reported	igd	2	TRUE	NA
rs12031253	G	A	G	A	0.0366194	0.0452	0.188379	0.1969	FALSE	FALSE	FALSE	pma8dg	0.0625	0.4697	outcome	TRUE	reported	textfile	1	68676649	0.00235635	4.50E-62	445855	ebi-a-GCST90025982	Heel bone mineral density T score || id:ebi-a-GCST90025982	TRUE	reported	igd	2	TRUE	NA
rs12037314	A	G	A	G	-0.0210172	0.1057	0.122548	0.1249	FALSE	FALSE	FALSE	pma8dg	0.0751	0.1592	outcome	TRUE	reported	textfile	1	67063174	0.00281243	2.10E-13	445855	ebi-a-GCST90025982	Heel bone mineral density T score || id:ebi-a-GCST90025982	TRUE	reported	igd	2	TRUE	NA
rs12039278	C	A	C	A	-0.0261461	0.0525	0.109312	0.0965	FALSE	FALSE	FALSE	pma8dg	0.085	0.5364	outcome	TRUE	reported	textfile	1	21953026	0.00295755	9.40E-19	445855	ebi-a-GCST90025982	Heel bone mineral density T score || id:ebi-a-GCST90025982	TRUE	reported	igd	2	TRUE	NA
rs12052878	A	G	A	G	0.0196734	-0.1015	0.315655	0.3328	FALSE	FALSE	FALSE	pma8dg	0.0518	0.05021	outcome	TRUE	reported	textfile	2	238227594	0.0019841	1.00E-25	445855	ebi-a-GCST90025982	Heel bone mineral density T score || id:ebi-a-GCST90025982	TRUE	reported	igd	2	TRUE	NA
rs12120874	T	C	T	C	0.0127018	0.0481	0.517666	0.4948	FALSE	FALSE	FALSE	pma8dg	0.0488	0.3241	outcome	TRUE	reported	textfile	1	198013635	0.00184687	3.80E-13	445855	ebi-a-GCST90025982	Heel bone mineral density T score || id:ebi-a-GCST90025982	TRUE	reported	igd	2	TRUE	NA
rs1213905	A	G	A	G	0.0138856	0.0306	0.415645	0.4129	FALSE	FALSE	FALSE	pma8dg	0.0499	0.5398	outcome	TRUE	reported	textfile	1	119104901	0.00187075	5.30E-13	445855	ebi-a-GCST90025982	Heel bone mineral density T score || id:ebi-a-GCST90025982	TRUE	reported	igd	2	TRUE	NA
rs12159200	C	A	C	A	0.0136763	0.0721	0.189148	0.2117	FALSE	FALSE	FALSE	pma8dg	0.0622	0.2463	outcome	TRUE	reported	textfile	22	41042091	0.00239265	1.40E-09	445855	ebi-a-GCST90025982	Heel bone mineral density T score || id:ebi-a-GCST90025982	TRUE	reported	igd	2	TRUE	NA
rs12205452	G	A	G	A	-0.0130731	0.0666	0.219549	0.2138	FALSE	FALSE	FALSE	pma8dg	0.0595	0.2629	outcome	TRUE	reported	textfile	6	2440948	0.00223171	3.60E-09	445855	ebi-a-GCST90025982	Heel bone mineral density T score || id:ebi-a-GCST90025982	TRUE	reported	igd	2	TRUE	NA
rs12262228	T	C	T	C	0.0135994	0.0297	0.52652	0.538	FALSE	FALSE	FALSE	pma8dg	0.0492	0.5458	outcome	TRUE	reported	textfile	10	82160425	0.00186045	1.70E-12	445855	ebi-a-GCST90025982	Heel bone mineral density T score || id:ebi-a-GCST90025982	TRUE	reported	igd	2	TRUE	NA
rs12266731	C	T	C	T	-0.0254357	0.0045	0.148457	0.1581	FALSE	FALSE	FALSE	pma8dg	0.0663	0.9454	outcome	TRUE	reported	textfile	10	20150985	0.00261565	6.20E-25	445855	ebi-a-GCST90025982	Heel bone mineral density T score || id:ebi-a-GCST90025982	TRUE	reported	igd	2	TRUE	NA
rs12325975	T	C	T	C	-0.0184324	-0.1018	0.235915	0.227	FALSE	FALSE	FALSE	pma8dg	0.0589	0.08384	outcome	TRUE	reported	textfile	17	66708145	0.00219755	2.10E-18	445855	ebi-a-GCST90025982	Heel bone mineral density T score || id:ebi-a-GCST90025982	TRUE	reported	igd	2	TRUE	NA
rs12326462	C	T	C	T	-0.0141654	-0.0045	0.181578	0.1796	FALSE	FALSE	FALSE	pma8dg	0.0641	0.9443	outcome	TRUE	reported	textfile	18	42875827	0.0024292	1.20E-10	445855	ebi-a-GCST90025982	Heel bone mineral density T score || id:ebi-a-GCST90025982	TRUE	reported	igd	2	TRUE	NA
rs12332674	G	T	G	T	0.0216055	0.1044	0.152323	0.1696	FALSE	FALSE	FALSE	pma8dg	0.0672	0.1205	outcome	TRUE	reported	textfile	5	132322852	0.00259526	5.40E-18	445855	ebi-a-GCST90025982	Heel bone mineral density T score || id:ebi-a-GCST90025982	TRUE	reported	igd	2	TRUE	NA
rs12409048	A	G	A	G	0.0209483	0.0452	0.259011	0.2628	FALSE	FALSE	FALSE	pma8dg	0.0555	0.4152	outcome	TRUE	reported	textfile	1	170699149	0.00210738	1.00E-24	445855	ebi-a-GCST90025982	Heel bone mineral density T score || id:ebi-a-GCST90025982	TRUE	reported	igd	2	TRUE	NA
rs12453593	T	C	T	C	-0.0194032	-0.0295	0.505082	0.4926	FALSE	FALSE	FALSE	pma8dg	0.0482	0.541	outcome	TRUE	reported	textfile	17	69888816	0.0018617	2.90E-27	445855	ebi-a-GCST90025982	Heel bone mineral density T score || id:ebi-a-GCST90025982	TRUE	reported	igd	2	TRUE	NA
rs1249338	C	G	C	G	0.0162377	-0.0221	0.601892	0.6055	FALSE	TRUE	FALSE	pma8dg	0.0496	0.6555	outcome	TRUE	reported	textfile	10	28628417	0.0018988	1.20E-18	445855	ebi-a-GCST90025982	Heel bone mineral density T score || id:ebi-a-GCST90025982	TRUE	reported	igd	2	TRUE	NA
rs12501541	T	C	T	C	0.0161415	0.0885	0.213872	0.2393	FALSE	FALSE	FALSE	pma8dg	0.0584	0.1295	outcome	TRUE	reported	textfile	4	166259161	0.002322	3.40E-11	445855	ebi-a-GCST90025982	Heel bone mineral density T score || id:ebi-a-GCST90025982	TRUE	reported	igd	2	TRUE	NA
rs12504652	A	G	A	G	0.0121053	0.0568	0.202612	0.2123	FALSE	FALSE	FALSE	pma8dg	0.0605	0.3476	outcome	TRUE	reported	textfile	4	124607201	0.00231249	1.20E-08	445855	ebi-a-GCST90025982	Heel bone mineral density T score || id:ebi-a-GCST90025982	TRUE	reported	igd	2	TRUE	NA
rs12547321	T	C	T	C	-0.0189599	0.0056	0.65614	0.6697	FALSE	FALSE	FALSE	pma8dg	0.052	0.9144	outcome	TRUE	reported	textfile	8	80830034	0.00196854	9.20E-26	445855	ebi-a-GCST90025982	Heel bone mineral density T score || id:ebi-a-GCST90025982	TRUE	reported	igd	2	TRUE	NA
rs12694	C	T	C	T	-0.0123421	0.0034	0.435745	0.4469	FALSE	FALSE	FALSE	pma8dg	0.0495	0.9458	outcome	TRUE	reported	textfile	12	92539590	0.00187514	1.40E-11	445855	ebi-a-GCST90025982	Heel bone mineral density T score || id:ebi-a-GCST90025982	TRUE	reported	igd	2	TRUE	NA
rs12756373	C	A	C	A	0.0201299	0.0197	0.0858727	0.0753	FALSE	FALSE	FALSE	pma8dg	0.0978	0.8401	outcome	TRUE	reported	textfile	1	85333182	0.00329518	3.20E-09	445855	ebi-a-GCST90025982	Heel bone mineral density T score || id:ebi-a-GCST90025982	TRUE	reported	igd	2	TRUE	NA
rs12818941	C	T	C	T	-0.0164071	-0.0225	0.347619	0.3394	FALSE	FALSE	FALSE	pma8dg	0.0527	0.6699	outcome	TRUE	reported	textfile	12	78212394	0.00195464	7.10E-18	445855	ebi-a-GCST90025982	Heel bone mineral density T score || id:ebi-a-GCST90025982	TRUE	reported	igd	2	TRUE	NA
rs1284352	C	A	C	A	0.011123	-0.0126	0.339787	0.3335	FALSE	FALSE	FALSE	pma8dg	0.0516	0.8067	outcome	TRUE	reported	textfile	11	125443473	0.00195726	2.00E-08	445855	ebi-a-GCST90025982	Heel bone mineral density T score || id:ebi-a-GCST90025982	TRUE	reported	igd	2	TRUE	NA
rs1286147	C	A	C	A	0.0304568	0.0737	0.152608	0.1853	FALSE	FALSE	FALSE	pma8dg	0.0633	0.2444	outcome	TRUE	reported	textfile	14	91467567	0.00267088	1.10E-32	445855	ebi-a-GCST90025982	Heel bone mineral density T score || id:ebi-a-GCST90025982	TRUE	reported	igd	2	TRUE	NA
rs12891473	C	T	C	T	0.0193007	-0.0127	0.565594	0.5767	FALSE	FALSE	FALSE	pma8dg	0.0498	0.7993	outcome	TRUE	reported	textfile	14	35452257	0.00188658	3.50E-23	445855	ebi-a-GCST90025982	Heel bone mineral density T score || id:ebi-a-GCST90025982	TRUE	reported	igd	2	TRUE	NA
rs12927956	T	C	T	C	0.0333518	0.0339	0.221759	0.2246	FALSE	FALSE	FALSE	pma8dg	0.0579	0.559	outcome	TRUE	reported	textfile	16	51755371	0.00224631	3.20E-56	445855	ebi-a-GCST90025982	Heel bone mineral density T score || id:ebi-a-GCST90025982	TRUE	reported	igd	2	TRUE	NA
rs12928588	A	G	A	G	-0.0231952	-0.0282	0.49466	0.4805	FALSE	FALSE	FALSE	pma8dg	0.0497	0.5706	outcome	TRUE	reported	textfile	16	81582600	0.00186675	7.20E-37	445855	ebi-a-GCST90025982	Heel bone mineral density T score || id:ebi-a-GCST90025982	TRUE	reported	igd	2	TRUE	NA
rs12931135	G	A	G	A	-0.0196342	0.0311	0.312668	0.3089	FALSE	FALSE	FALSE	pma8dg	0.0535	0.5611	outcome	TRUE	reported	textfile	16	11635010	0.00201162	2.00E-23	445855	ebi-a-GCST90025982	Heel bone mineral density T score || id:ebi-a-GCST90025982	TRUE	reported	igd	2	TRUE	NA
rs12976923	A	G	A	G	-0.0184121	-0.0225	0.38868	0.3795	FALSE	FALSE	FALSE	pma8dg	0.0499	0.6517	outcome	TRUE	reported	textfile	19	2173136	0.00191783	2.60E-23	445855	ebi-a-GCST90025982	Heel bone mineral density T score || id:ebi-a-GCST90025982	TRUE	reported	igd	2	TRUE	NA
rs13088318	G	A	G	A	0.0158425	-0.0083	0.336901	0.3289	FALSE	FALSE	FALSE	pma8dg	0.0525	0.8744	outcome	TRUE	reported	textfile	3	101242751	0.00197026	3.40E-16	445855	ebi-a-GCST90025982	Heel bone mineral density T score || id:ebi-a-GCST90025982	TRUE	reported	igd	2	TRUE	NA
rs13118573	G	A	G	A	-0.0175167	0.081	0.356803	0.3729	FALSE	FALSE	FALSE	pma8dg	0.0501	0.106	outcome	TRUE	reported	textfile	4	157510284	0.00194247	1.20E-20	445855	ebi-a-GCST90025982	Heel bone mineral density T score || id:ebi-a-GCST90025982	TRUE	reported	igd	2	TRUE	NA
rs13185878	G	A	G	A	-0.0178042	0.0351	0.272668	0.269	FALSE	FALSE	FALSE	pma8dg	0.0551	0.524	outcome	TRUE	reported	textfile	5	127962298	0.00209331	2.80E-17	445855	ebi-a-GCST90025982	Heel bone mineral density T score || id:ebi-a-GCST90025982	TRUE	reported	igd	2	TRUE	NA
rs13225158	A	G	A	G	-0.0102823	-0.0031	0.350876	0.3405	FALSE	FALSE	FALSE	pma8dg	0.0522	0.952	outcome	TRUE	reported	textfile	7	84786954	0.00193528	2.80E-08	445855	ebi-a-GCST90025982	Heel bone mineral density T score || id:ebi-a-GCST90025982	TRUE	reported	igd	2	TRUE	NA
rs13294271	C	A	C	A	0.0151386	0.1345	0.357708	0.353	FALSE	FALSE	FALSE	pma8dg	0.0509	0.00827	outcome	TRUE	reported	textfile	9	89763318	0.00194671	1.80E-16	445855	ebi-a-GCST90025982	Heel bone mineral density T score || id:ebi-a-GCST90025982	TRUE	reported	igd	2	TRUE	NA
rs134620	C	T	C	T	-0.0435906	0.0427	0.651592	0.6597	FALSE	FALSE	FALSE	pma8dg	0.0525	0.4166	outcome	TRUE	reported	textfile	22	29478760	0.00196766	1.10E-116	445855	ebi-a-GCST90025982	Heel bone mineral density T score || id:ebi-a-GCST90025982	TRUE	reported	igd	2	TRUE	NA
rs1361149	A	G	A	G	-0.0430775	-0.1056	0.453016	0.459	FALSE	FALSE	FALSE	pma8dg	0.0487	0.03017	outcome	TRUE	reported	textfile	6	133549172	0.0018561	8.39E-126	445855	ebi-a-GCST90025982	Heel bone mineral density T score || id:ebi-a-GCST90025982	TRUE	reported	igd	2	TRUE	NA
rs13712	C	T	C	T	0.0167131	-0.0096	0.520001	0.5362	FALSE	FALSE	FALSE	pma8dg	0.0486	0.8429	outcome	TRUE	reported	textfile	14	75483812	0.0018832	4.60E-19	445855	ebi-a-GCST90025982	Heel bone mineral density T score || id:ebi-a-GCST90025982	TRUE	reported	igd	2	TRUE	NA
rs1382365	T	C	T	C	-0.0119811	-0.0064	0.437935	0.4403	FALSE	FALSE	FALSE	pma8dg	0.0495	0.8977	outcome	TRUE	reported	textfile	5	82452495	0.00187499	4.10E-11	445855	ebi-a-GCST90025982	Heel bone mineral density T score || id:ebi-a-GCST90025982	TRUE	reported	igd	2	TRUE	NA
rs1396191	A	G	A	G	0.0124265	-0.0731	0.289796	0.3094	FALSE	FALSE	FALSE	pma8dg	0.0536	0.1723	outcome	TRUE	reported	textfile	4	175131495	0.00203678	9.90E-11	445855	ebi-a-GCST90025982	Heel bone mineral density T score || id:ebi-a-GCST90025982	TRUE	reported	igd	2	TRUE	NA
rs1414660	T	C	T	C	0.083544	0.1044	0.192218	0.1946	FALSE	FALSE	FALSE	pma8dg	0.0626	0.09536	outcome	TRUE	reported	textfile	1	240586695	0.00234201	1.00E-200	445855	ebi-a-GCST90025982	Heel bone mineral density T score || id:ebi-a-GCST90025982	TRUE	reported	igd	2	TRUE	NA
rs1416890	A	G	A	G	0.0368635	-0.0335	0.975946	0.9755	FALSE	FALSE	FALSE	pma8dg	0.1762	0.8493	outcome	TRUE	reported	textfile	1	100051383	0.0060231	5.90E-10	445855	ebi-a-GCST90025982	Heel bone mineral density T score || id:ebi-a-GCST90025982	TRUE	reported	igd	2	TRUE	NA
rs1449066	G	T	G	T	0.01981	0.1048	0.124893	0.1227	FALSE	FALSE	FALSE	pma8dg	0.0772	0.1743	outcome	TRUE	reported	textfile	2	200353661	0.00278799	8.50E-13	445855	ebi-a-GCST90025982	Heel bone mineral density T score || id:ebi-a-GCST90025982	TRUE	reported	igd	2	TRUE	NA
rs1452100	T	G	T	G	0.0191689	0.0261	0.496023	0.4794	FALSE	FALSE	FALSE	pma8dg	0.049	0.5938	outcome	TRUE	reported	textfile	21	28734301	0.00188039	5.80E-25	445855	ebi-a-GCST90025982	Heel bone mineral density T score || id:ebi-a-GCST90025982	TRUE	reported	igd	2	TRUE	NA
rs1471403	C	T	C	T	-0.0332283	-0.0122	0.662307	0.664	FALSE	FALSE	FALSE	pma8dg	0.0514	0.8123	outcome	TRUE	reported	textfile	4	88775243	0.00196742	2.40E-67	445855	ebi-a-GCST90025982	Heel bone mineral density T score || id:ebi-a-GCST90025982	TRUE	reported	igd	2	TRUE	NA
rs152402	A	G	A	G	0.0158125	-0.0062	0.137381	0.1504	FALSE	FALSE	FALSE	pma8dg	0.069	0.9289	outcome	TRUE	reported	textfile	5	133478341	0.0027112	4.50E-10	445855	ebi-a-GCST90025982	Heel bone mineral density T score || id:ebi-a-GCST90025982	TRUE	reported	igd	2	TRUE	NA
rs1548607	G	A	G	A	-0.018407	-0.1047	0.327701	0.324	FALSE	FALSE	FALSE	pma8dg	0.0525	0.04606	outcome	TRUE	reported	textfile	7	50901491	0.0019649	4.40E-22	445855	ebi-a-GCST90025982	Heel bone mineral density T score || id:ebi-a-GCST90025982	TRUE	reported	igd	2	TRUE	NA
rs1586459	G	A	G	A	-0.0234654	-0.0805	0.804826	0.8092	FALSE	FALSE	FALSE	pma8dg	0.0631	0.2025	outcome	TRUE	reported	textfile	4	38314170	0.00234645	4.20E-25	445855	ebi-a-GCST90025982	Heel bone mineral density T score || id:ebi-a-GCST90025982	TRUE	reported	igd	2	TRUE	NA
rs1631355	A	G	A	G	0.011859	0.0531	0.543666	0.5546	FALSE	FALSE	FALSE	pma8dg	0.0497	0.2857	outcome	TRUE	reported	textfile	10	131272256	0.00186825	4.00E-11	445855	ebi-a-GCST90025982	Heel bone mineral density T score || id:ebi-a-GCST90025982	TRUE	reported	igd	2	TRUE	NA
rs16844126	C	T	C	T	0.0271738	0.0373	0.212746	0.2166	FALSE	FALSE	FALSE	pma8dg	0.0597	0.5321	outcome	TRUE	reported	textfile	1	172214187	0.0022526	6.70E-36	445855	ebi-a-GCST90025982	Heel bone mineral density T score || id:ebi-a-GCST90025982	TRUE	reported	igd	2	TRUE	NA
rs16845777	G	A	G	A	0.0200095	-0.1401	0.121796	0.1266	FALSE	FALSE	FALSE	pma8dg	0.0737	0.05724	outcome	TRUE	reported	textfile	4	71978833	0.00284373	6.50E-13	445855	ebi-a-GCST90025982	Heel bone mineral density T score || id:ebi-a-GCST90025982	TRUE	reported	igd	2	TRUE	NA
rs16950056	A	G	A	G	-0.012957	-0.0039	0.234183	0.2366	FALSE	FALSE	FALSE	pma8dg	0.0573	0.9451	outcome	TRUE	reported	textfile	18	46382559	0.00220928	5.40E-10	445855	ebi-a-GCST90025982	Heel bone mineral density T score || id:ebi-a-GCST90025982	TRUE	reported	igd	2	TRUE	NA
rs16969189	G	A	G	A	0.0240692	0.128	0.074446	0.0755	FALSE	FALSE	FALSE	pma8dg	0.0939	0.173	outcome	TRUE	reported	textfile	19	34815806	0.00356153	2.90E-12	445855	ebi-a-GCST90025982	Heel bone mineral density T score || id:ebi-a-GCST90025982	TRUE	reported	igd	2	TRUE	NA
rs1704157	T	C	T	C	-0.0099722	0.0544	0.639753	0.6509	FALSE	FALSE	FALSE	pma8dg	0.051	0.2861	outcome	TRUE	reported	textfile	4	40057289	0.0019396	3.90E-08	445855	ebi-a-GCST90025982	Heel bone mineral density T score || id:ebi-a-GCST90025982	TRUE	reported	igd	2	TRUE	NA
rs1717736	C	T	C	T	0.0726757	-0.0035	0.182617	0.1911	FALSE	FALSE	FALSE	pma8dg	0.063	0.9562	outcome	TRUE	reported	textfile	7	38091354	0.00237954	1.00E-200	445855	ebi-a-GCST90025982	Heel bone mineral density T score || id:ebi-a-GCST90025982	TRUE	reported	igd	2	TRUE	NA
rs17262520	T	G	T	G	-0.0226374	-0.0221	0.156468	0.1578	FALSE	FALSE	FALSE	pma8dg	0.0673	0.7431	outcome	TRUE	reported	textfile	4	77890793	0.00256203	4.80E-19	445855	ebi-a-GCST90025982	Heel bone mineral density T score || id:ebi-a-GCST90025982	TRUE	reported	igd	2	TRUE	NA
rs17408604	C	T	C	T	-0.0236333	-0.0374	0.245402	0.2511	FALSE	FALSE	FALSE	pma8dg	0.0569	0.5117	outcome	TRUE	reported	textfile	5	122726783	0.00217923	5.30E-28	445855	ebi-a-GCST90025982	Heel bone mineral density T score || id:ebi-a-GCST90025982	TRUE	reported	igd	2	TRUE	NA
rs17507577	A	G	A	G	0.0585288	-0.1239	0.0743686	0.0827	FALSE	FALSE	FALSE	pma8dg	0.0916	0.1761	outcome	TRUE	reported	textfile	11	15243059	0.00354747	4.40E-67	445855	ebi-a-GCST90025982	Heel bone mineral density T score || id:ebi-a-GCST90025982	TRUE	reported	igd	2	TRUE	NA
rs17630640	G	A	G	A	-0.031481	-0.0929	0.131139	0.1288	FALSE	FALSE	FALSE	pma8dg	0.0746	0.2134	outcome	TRUE	reported	textfile	6	164107529	0.00273722	2.20E-33	445855	ebi-a-GCST90025982	Heel bone mineral density T score || id:ebi-a-GCST90025982	TRUE	reported	igd	2	TRUE	NA
rs17679475	G	A	G	A	-0.0429845	0.0128	0.344413	0.3474	FALSE	FALSE	FALSE	pma8dg	0.051	0.8013	outcome	TRUE	reported	textfile	14	103916958	0.00196895	6.50E-111	445855	ebi-a-GCST90025982	Heel bone mineral density T score || id:ebi-a-GCST90025982	TRUE	reported	igd	2	TRUE	NA
rs17680862	C	G	C	G	-0.0774403	-0.0193	0.0259012	0.0419	FALSE	TRUE	FALSE	pma8dg	0.1385	0.8892	outcome	TRUE	reported	textfile	16	67322118	0.00589741	6.30E-43	445855	ebi-a-GCST90025982	Heel bone mineral density T score || id:ebi-a-GCST90025982	TRUE	reported	igd	2	TRUE	NA
rs17733777	C	A	C	A	0.0178755	-0.0071	0.112521	0.1074	FALSE	FALSE	FALSE	pma8dg	0.0806	0.9296	outcome	TRUE	reported	textfile	12	63098281	0.00294414	2.20E-10	445855	ebi-a-GCST90025982	Heel bone mineral density T score || id:ebi-a-GCST90025982	TRUE	reported	igd	2	TRUE	NA
rs17743751	T	C	T	C	0.0122205	0.0199	0.346889	0.3496	FALSE	FALSE	FALSE	pma8dg	0.0512	0.6969	outcome	TRUE	reported	textfile	7	27499198	0.0019347	6.40E-11	445855	ebi-a-GCST90025982	Heel bone mineral density T score || id:ebi-a-GCST90025982	TRUE	reported	igd	2	TRUE	NA
rs17755283	T	C	T	C	-0.0120761	-0.02	0.319073	0.3297	FALSE	FALSE	FALSE	pma8dg	0.053	0.7061	outcome	TRUE	reported	textfile	8	127923443	0.00200213	2.40E-09	445855	ebi-a-GCST90025982	Heel bone mineral density T score || id:ebi-a-GCST90025982	TRUE	reported	igd	2	TRUE	NA
rs17767694	C	T	C	T	-0.0232597	0.0144	0.246997	0.2451	FALSE	FALSE	FALSE	pma8dg	0.0566	0.7997	outcome	TRUE	reported	textfile	15	70527321	0.00215688	3.00E-31	445855	ebi-a-GCST90025982	Heel bone mineral density T score || id:ebi-a-GCST90025982	TRUE	reported	igd	2	TRUE	NA
rs17775391	C	A	C	A	0.0120289	-0.0236	0.282194	0.2846	FALSE	FALSE	FALSE	pma8dg	0.055	0.667	outcome	TRUE	reported	textfile	3	66444697	0.00209455	2.10E-08	445855	ebi-a-GCST90025982	Heel bone mineral density T score || id:ebi-a-GCST90025982	TRUE	reported	igd	2	TRUE	NA
rs179442	T	C	T	C	0.0324683	-0.0417	0.338185	0.3444	FALSE	FALSE	FALSE	pma8dg	0.0511	0.4149	outcome	TRUE	reported	textfile	8	116669769	0.00197302	9.90E-67	445855	ebi-a-GCST90025982	Heel bone mineral density T score || id:ebi-a-GCST90025982	TRUE	reported	igd	2	TRUE	NA
rs1797877	C	T	C	T	0.0204329	0.1537	0.901189	0.8966	FALSE	FALSE	FALSE	pma8dg	0.0838	0.06684	outcome	TRUE	reported	textfile	3	12485437	0.00312061	9.60E-11	445855	ebi-a-GCST90025982	Heel bone mineral density T score || id:ebi-a-GCST90025982	TRUE	reported	igd	2	TRUE	NA
rs1805097	T	C	T	C	-0.0200703	0.0688	0.330645	0.3428	FALSE	FALSE	FALSE	pma8dg	0.051	0.1771	outcome	TRUE	reported	textfile	13	110435231	0.00200237	1.30E-25	445855	ebi-a-GCST90025982	Heel bone mineral density T score || id:ebi-a-GCST90025982	TRUE	reported	igd	2	TRUE	NA
rs1812594	C	T	C	T	0.0147306	0.0488	0.20831	0.2115	FALSE	FALSE	FALSE	pma8dg	0.0597	0.4141	outcome	TRUE	reported	textfile	8	25287397	0.00231548	5.80E-11	445855	ebi-a-GCST90025982	Heel bone mineral density T score || id:ebi-a-GCST90025982	TRUE	reported	igd	2	TRUE	NA
rs1859838	G	A	G	A	-0.0376661	0.0154	0.17126	0.1766	FALSE	FALSE	FALSE	pma8dg	0.0657	0.8145	outcome	TRUE	reported	textfile	7	30955117	0.00244063	5.10E-57	445855	ebi-a-GCST90025982	Heel bone mineral density T score || id:ebi-a-GCST90025982	TRUE	reported	igd	2	TRUE	NA
rs1870852	T	C	T	C	0.0133488	0.0268	0.215816	0.2182	FALSE	FALSE	FALSE	pma8dg	0.0596	0.6523	outcome	TRUE	reported	textfile	4	188280616	0.00225982	1.70E-09	445855	ebi-a-GCST90025982	Heel bone mineral density T score || id:ebi-a-GCST90025982	TRUE	reported	igd	2	TRUE	NA
rs1907310	A	G	A	G	-0.018614	0.0142	0.831762	0.814	FALSE	FALSE	FALSE	pma8dg	0.0632	0.8221	outcome	TRUE	reported	textfile	10	78299227	0.0024857	7.00E-15	445855	ebi-a-GCST90025982	Heel bone mineral density T score || id:ebi-a-GCST90025982	TRUE	reported	igd	2	TRUE	NA
rs191485704	T	G	T	G	-0.0993899	-0.0522	0.0503946	0.0554	FALSE	FALSE	FALSE	pma8dg	0.112	0.6413	outcome	TRUE	reported	textfile	6	45153183	0.00421908	4.50E-131	445855	ebi-a-GCST90025982	Heel bone mineral density T score || id:ebi-a-GCST90025982	TRUE	reported	igd	2	TRUE	NA
rs200723262	G	C	G	C	-0.0718274	-0.2296	0.0104911	0.0151	FALSE	TRUE	FALSE	pma8dg	0.2789	0.4103	outcome	TRUE	reported	textfile	3	20082121	0.00946341	3.40E-15	445855	ebi-a-GCST90025982	Heel bone mineral density T score || id:ebi-a-GCST90025982	TRUE	reported	igd	2	TRUE	NA
rs2008602	A	G	A	G	0.0231472	-0.0055	0.692093	0.6813	FALSE	FALSE	FALSE	pma8dg	0.0523	0.9163	outcome	TRUE	reported	textfile	1	220032318	0.00200087	6.30E-33	445855	ebi-a-GCST90025982	Heel bone mineral density T score || id:ebi-a-GCST90025982	TRUE	reported	igd	2	TRUE	NA
rs2011982	C	T	C	T	0.0202929	-0.0617	0.778001	0.7703	FALSE	FALSE	FALSE	pma8dg	0.0571	0.28	outcome	TRUE	reported	textfile	1	41540861	0.00223037	3.40E-22	445855	ebi-a-GCST90025982	Heel bone mineral density T score || id:ebi-a-GCST90025982	TRUE	reported	igd	2	TRUE	NA
rs2052285	A	G	A	G	-0.0222184	-0.0135	0.608884	0.5841	FALSE	FALSE	FALSE	pma8dg	0.0491	0.7829	outcome	TRUE	reported	textfile	16	51188432	0.00191763	3.70E-33	445855	ebi-a-GCST90025982	Heel bone mineral density T score || id:ebi-a-GCST90025982	TRUE	reported	igd	2	TRUE	NA
rs2066829	G	C	G	C	-0.0283088	0.2302	0.354694	0.3617	FALSE	TRUE	FALSE	pma8dg	0.0514	7.67E-06	outcome	TRUE	reported	textfile	9	98229389	0.00195817	8.70E-51	445855	ebi-a-GCST90025982	Heel bone mineral density T score || id:ebi-a-GCST90025982	TRUE	reported	igd	2	TRUE	NA
rs2068886	C	T	C	T	-0.0171605	-0.1021	0.276125	0.3012	FALSE	FALSE	FALSE	pma8dg	0.0542	0.05976	outcome	TRUE	reported	textfile	2	153339823	0.00206387	2.60E-17	445855	ebi-a-GCST90025982	Heel bone mineral density T score || id:ebi-a-GCST90025982	TRUE	reported	igd	2	TRUE	NA
rs2069443	G	T	G	T	-0.0193491	0.0531	0.255084	0.2674	FALSE	FALSE	FALSE	pma8dg	0.0558	0.3409	outcome	TRUE	reported	textfile	7	150755173	0.00210749	2.80E-20	445855	ebi-a-GCST90025982	Heel bone mineral density T score || id:ebi-a-GCST90025982	TRUE	reported	igd	2	TRUE	NA
rs2072346	T	C	T	C	0.0188763	-0.0563	0.804356	0.8043	FALSE	FALSE	FALSE	pma8dg	0.062	0.3638	outcome	TRUE	reported	textfile	16	4027423	0.00239773	3.40E-16	445855	ebi-a-GCST90025982	Heel bone mineral density T score || id:ebi-a-GCST90025982	TRUE	reported	igd	2	TRUE	NA
rs2076170	G	T	G	T	0.011099	-0.0358	0.579392	0.5897	FALSE	FALSE	FALSE	pma8dg	0.0501	0.4748	outcome	TRUE	reported	textfile	6	35443573	0.00190493	1.90E-08	445855	ebi-a-GCST90025982	Heel bone mineral density T score || id:ebi-a-GCST90025982	TRUE	reported	igd	2	TRUE	NA
rs212412	C	T	C	T	-0.0189325	-0.0369	0.439359	0.4192	FALSE	FALSE	FALSE	pma8dg	0.0496	0.4563	outcome	TRUE	reported	textfile	7	105482615	0.00185384	1.30E-24	445855	ebi-a-GCST90025982	Heel bone mineral density T score || id:ebi-a-GCST90025982	TRUE	reported	igd	2	TRUE	NA
rs215030	T	C	T	C	-0.0136508	0.0058	0.314184	0.309	FALSE	FALSE	FALSE	pma8dg	0.0527	0.9124	outcome	TRUE	reported	textfile	7	83311931	0.00198149	2.40E-12	445855	ebi-a-GCST90025982	Heel bone mineral density T score || id:ebi-a-GCST90025982	TRUE	reported	igd	2	TRUE	NA
rs2161631	A	C	A	C	-0.0138995	-0.0483	0.193205	0.2023	FALSE	FALSE	FALSE	pma8dg	0.0624	0.4386	outcome	TRUE	reported	textfile	16	69556948	0.00236357	7.00E-10	445855	ebi-a-GCST90025982	Heel bone mineral density T score || id:ebi-a-GCST90025982	TRUE	reported	igd	2	TRUE	NA
rs216196	C	T	C	T	-0.0444588	-0.0556	0.275183	0.26	FALSE	FALSE	FALSE	pma8dg	0.0563	0.3231	outcome	TRUE	reported	textfile	17	2202943	0.002096	4.20E-107	445855	ebi-a-GCST90025982	Heel bone mineral density T score || id:ebi-a-GCST90025982	TRUE	reported	igd	2	TRUE	NA
rs216599	G	A	G	A	-0.0149415	0.0974	0.816149	0.8349	FALSE	FALSE	FALSE	pma8dg	0.0663	0.1414	outcome	TRUE	reported	textfile	16	109671	0.00260158	8.20E-09	445855	ebi-a-GCST90025982	Heel bone mineral density T score || id:ebi-a-GCST90025982	TRUE	reported	igd	2	TRUE	NA
rs2193587	T	C	T	C	-0.0168634	-0.0788	0.779633	0.791	FALSE	FALSE	FALSE	pma8dg	0.0597	0.1868	outcome	TRUE	reported	textfile	3	185990096	0.00230012	1.10E-13	445855	ebi-a-GCST90025982	Heel bone mineral density T score || id:ebi-a-GCST90025982	TRUE	reported	igd	2	TRUE	NA
rs2215801	G	A	G	A	0.0143217	-0.0372	0.34469	0.3371	FALSE	FALSE	FALSE	pma8dg	0.0524	0.4776	outcome	TRUE	reported	textfile	2	72323034	0.00194377	3.50E-14	445855	ebi-a-GCST90025982	Heel bone mineral density T score || id:ebi-a-GCST90025982	TRUE	reported	igd	2	TRUE	NA
rs2228580	C	T	C	T	-0.0154673	0.0254	0.207848	0.1931	FALSE	FALSE	FALSE	pma8dg	0.0618	0.6805	outcome	TRUE	reported	textfile	9	35792423	0.0023177	2.20E-11	445855	ebi-a-GCST90025982	Heel bone mineral density T score || id:ebi-a-GCST90025982	TRUE	reported	igd	2	TRUE	NA
rs2229992	C	T	C	T	-0.012297	0.0103	0.589898	0.5926	FALSE	FALSE	FALSE	pma8dg	0.0496	0.8356	outcome	TRUE	reported	textfile	5	112162854	0.00190492	4.70E-11	445855	ebi-a-GCST90025982	Heel bone mineral density T score || id:ebi-a-GCST90025982	TRUE	reported	igd	2	TRUE	NA
rs2230648	C	T	C	T	0.0307569	-0.1143	0.0436018	0.0492	FALSE	FALSE	FALSE	pma8dg	0.126	0.3644	outcome	TRUE	reported	textfile	11	57099661	0.00454854	3.50E-12	445855	ebi-a-GCST90025982	Heel bone mineral density T score || id:ebi-a-GCST90025982	TRUE	reported	igd	2	TRUE	NA
rs2241820	T	C	T	C	0.0163223	0.0277	0.593986	0.5858	FALSE	FALSE	FALSE	pma8dg	0.0497	0.5772	outcome	TRUE	reported	textfile	12	54394497	0.00190238	2.60E-17	445855	ebi-a-GCST90025982	Heel bone mineral density T score || id:ebi-a-GCST90025982	TRUE	reported	igd	2	TRUE	NA
rs2253112	C	T	C	T	0.0200039	-0.1042	0.278049	0.279	FALSE	FALSE	FALSE	pma8dg	0.0548	0.05744	outcome	TRUE	reported	textfile	9	130320119	0.00208373	9.20E-21	445855	ebi-a-GCST90025982	Heel bone mineral density T score || id:ebi-a-GCST90025982	TRUE	reported	igd	2	TRUE	NA
rs2276547	C	G	C	G	-0.0202711	0.0682	0.688156	0.6983	FALSE	TRUE	FALSE	pma8dg	0.0539	0.2054	outcome	TRUE	reported	textfile	2	28975107	0.00200662	4.10E-25	445855	ebi-a-GCST90025982	Heel bone mineral density T score || id:ebi-a-GCST90025982	TRUE	reported	igd	2	TRUE	NA
rs2282239	T	C	T	C	-0.0152676	-0.0477	0.657268	0.666	FALSE	FALSE	FALSE	pma8dg	0.052	0.3595	outcome	TRUE	reported	textfile	10	112262125	0.00196115	1.40E-14	445855	ebi-a-GCST90025982	Heel bone mineral density T score || id:ebi-a-GCST90025982	TRUE	reported	igd	2	TRUE	NA
rs2287339	T	A	T	A	0.0414343	0.2288	0.0249985	0.0304	FALSE	TRUE	FALSE	pma8dg	0.1446	0.1137	outcome	TRUE	reported	textfile	2	53992593	0.00591621	1.30E-11	445855	ebi-a-GCST90025982	Heel bone mineral density T score || id:ebi-a-GCST90025982	TRUE	reported	igd	2	TRUE	NA
rs2288446	G	A	G	A	0.0110346	0.0499	0.689086	0.6627	FALSE	FALSE	FALSE	pma8dg	0.0521	0.3377	outcome	TRUE	reported	textfile	5	6620459	0.00202264	1.40E-08	445855	ebi-a-GCST90025982	Heel bone mineral density T score || id:ebi-a-GCST90025982	TRUE	reported	igd	2	TRUE	NA
rs2291166	G	T	G	T	-0.0236318	-0.0467	0.0629353	0.052	FALSE	FALSE	FALSE	pma8dg	0.1141	0.6823	outcome	TRUE	reported	textfile	15	30008977	0.00388745	3.30E-10	445855	ebi-a-GCST90025982	Heel bone mineral density T score || id:ebi-a-GCST90025982	TRUE	reported	igd	2	TRUE	NA
rs2291363	G	A	G	A	-0.0195019	0.0834	0.132399	0.1525	FALSE	FALSE	FALSE	pma8dg	0.0674	0.2162	outcome	TRUE	reported	textfile	3	142116151	0.0027564	1.20E-11	445855	ebi-a-GCST90025982	Heel bone mineral density T score || id:ebi-a-GCST90025982	TRUE	reported	igd	2	TRUE	NA
rs2300478	G	T	G	T	0.0182018	0.0591	0.251782	0.2437	FALSE	FALSE	FALSE	pma8dg	0.0576	0.3053	outcome	TRUE	reported	textfile	2	66781453	0.00212469	2.20E-20	445855	ebi-a-GCST90025982	Heel bone mineral density T score || id:ebi-a-GCST90025982	TRUE	reported	igd	2	TRUE	NA
rs2301671	T	C	T	C	0.0139194	0.0456	0.173778	0.186	FALSE	FALSE	FALSE	pma8dg	0.0628	0.4678	outcome	TRUE	reported	textfile	19	19466269	0.00247853	2.30E-09	445855	ebi-a-GCST90025982	Heel bone mineral density T score || id:ebi-a-GCST90025982	TRUE	reported	igd	2	TRUE	NA
rs2302685	T	C	T	C	-0.0239977	0.0599	0.804368	0.8089	FALSE	FALSE	FALSE	pma8dg	0.0609	0.3253	outcome	TRUE	reported	textfile	12	12301898	0.00239795	1.50E-23	445855	ebi-a-GCST90025982	Heel bone mineral density T score || id:ebi-a-GCST90025982	TRUE	reported	igd	2	TRUE	NA
rs2303330	G	A	G	A	0.0142214	0.0464	0.244358	0.2466	FALSE	FALSE	FALSE	pma8dg	0.0574	0.4181	outcome	TRUE	reported	textfile	2	118698699	0.00217318	6.50E-10	445855	ebi-a-GCST90025982	Heel bone mineral density T score || id:ebi-a-GCST90025982	TRUE	reported	igd	2	TRUE	NA
rs2398871	T	C	T	C	0.0259324	0.0593	0.262866	0.2747	FALSE	FALSE	FALSE	pma8dg	0.0547	0.2781	outcome	TRUE	reported	textfile	9	96484220	0.0021227	3.40E-37	445855	ebi-a-GCST90025982	Heel bone mineral density T score || id:ebi-a-GCST90025982	TRUE	reported	igd	2	TRUE	NA
rs2414095	G	A	G	A	0.0303562	-0.0227	0.649338	0.6486	FALSE	FALSE	FALSE	pma8dg	0.0513	0.6581	outcome	TRUE	reported	textfile	15	51524292	0.00196082	3.00E-57	445855	ebi-a-GCST90025982	Heel bone mineral density T score || id:ebi-a-GCST90025982	TRUE	reported	igd	2	TRUE	NA
rs2414936	A	G	A	G	-0.0258519	0.0518	0.6778	0.6786	FALSE	FALSE	FALSE	pma8dg	0.0525	0.3241	outcome	TRUE	reported	textfile	15	67422077	0.00200016	1.80E-39	445855	ebi-a-GCST90025982	Heel bone mineral density T score || id:ebi-a-GCST90025982	TRUE	reported	igd	2	TRUE	NA
rs243865	T	C	T	C	0.0241179	-0.0481	0.254637	0.2483	FALSE	FALSE	FALSE	pma8dg	0.0576	0.4036	outcome	TRUE	reported	textfile	16	55511806	0.0021393	5.40E-30	445855	ebi-a-GCST90025982	Heel bone mineral density T score || id:ebi-a-GCST90025982	TRUE	reported	igd	2	TRUE	NA
rs2504791	T	C	T	C	-0.0137348	0.0231	0.597799	0.6051	FALSE	FALSE	FALSE	pma8dg	0.0504	0.6467	outcome	TRUE	reported	textfile	6	39838496	0.00188528	6.00E-14	445855	ebi-a-GCST90025982	Heel bone mineral density T score || id:ebi-a-GCST90025982	TRUE	reported	igd	2	TRUE	NA
rs2509354	C	T	C	T	-0.0220234	0.0425	0.443738	0.428	FALSE	FALSE	FALSE	pma8dg	0.0493	0.3881	outcome	TRUE	reported	textfile	11	115493894	0.00186855	9.40E-33	445855	ebi-a-GCST90025982	Heel bone mineral density T score || id:ebi-a-GCST90025982	TRUE	reported	igd	2	TRUE	NA
rs2583476	A	G	A	G	-0.0229454	-0.0015	0.414947	0.4227	FALSE	FALSE	FALSE	pma8dg	0.0499	0.9755	outcome	TRUE	reported	textfile	11	59857581	0.00188326	4.60E-36	445855	ebi-a-GCST90025982	Heel bone mineral density T score || id:ebi-a-GCST90025982	TRUE	reported	igd	2	TRUE	NA
rs258775	C	A	C	A	0.0156839	-0.0022	0.173053	0.1669	FALSE	FALSE	FALSE	pma8dg	0.066	0.9739	outcome	TRUE	reported	textfile	5	142564823	0.00246451	1.10E-10	445855	ebi-a-GCST90025982	Heel bone mineral density T score || id:ebi-a-GCST90025982	TRUE	reported	igd	2	TRUE	NA
rs2592127	T	G	T	G	0.018977	-0.0556	0.440225	0.4496	FALSE	FALSE	FALSE	pma8dg	0.0494	0.2606	outcome	TRUE	reported	textfile	2	233791648	0.00185734	1.50E-24	445855	ebi-a-GCST90025982	Heel bone mineral density T score || id:ebi-a-GCST90025982	TRUE	reported	igd	2	TRUE	NA
rs2627724	A	G	A	G	0.0124404	0.037	0.226609	0.2311	FALSE	FALSE	FALSE	pma8dg	0.0578	0.5223	outcome	TRUE	reported	textfile	4	88584507	0.00223069	3.10E-08	445855	ebi-a-GCST90025982	Heel bone mineral density T score || id:ebi-a-GCST90025982	TRUE	reported	igd	2	TRUE	NA
rs2647462	C	T	C	T	-0.0315337	-0.0912	0.819844	0.8227	FALSE	FALSE	FALSE	pma8dg	0.0646	0.1581	outcome	TRUE	reported	textfile	1	220156090	0.00244378	3.10E-40	445855	ebi-a-GCST90025982	Heel bone mineral density T score || id:ebi-a-GCST90025982	TRUE	reported	igd	2	TRUE	NA
rs2736911	T	C	T	C	0.0193594	0.0172	0.152633	0.164	FALSE	FALSE	FALSE	pma8dg	0.0667	0.7962	outcome	TRUE	reported	textfile	10	124214355	0.00258952	2.60E-14	445855	ebi-a-GCST90025982	Heel bone mineral density T score || id:ebi-a-GCST90025982	TRUE	reported	igd	2	TRUE	NA
rs2738238	A	G	A	G	-0.0266044	-0.0484	0.48004	0.4761	FALSE	FALSE	FALSE	pma8dg	0.049	0.323	outcome	TRUE	reported	textfile	5	39377418	0.00188438	7.40E-49	445855	ebi-a-GCST90025982	Heel bone mineral density T score || id:ebi-a-GCST90025982	TRUE	reported	igd	2	TRUE	NA
rs2741856	C	G	C	G	0.0738476	-0.0494	0.0818103	0.0847	FALSE	TRUE	FALSE	pma8dg	0.0922	0.592	outcome	TRUE	reported	textfile	17	41826839	0.00340577	1.90E-109	445855	ebi-a-GCST90025982	Heel bone mineral density T score || id:ebi-a-GCST90025982	TRUE	reported	igd	2	TRUE	NA
rs2761887	A	C	A	C	0.0491195	0.0045	0.549298	0.5633	FALSE	FALSE	FALSE	pma8dg	0.0495	0.9269	outcome	TRUE	reported	textfile	14	54425052	0.00188106	1.00E-157	445855	ebi-a-GCST90025982	Heel bone mineral density T score || id:ebi-a-GCST90025982	TRUE	reported	igd	2	TRUE	NA
rs2811462	G	T	G	T	0.0118002	-0.0252	0.228277	0.2241	FALSE	FALSE	FALSE	pma8dg	0.0594	0.6709	outcome	TRUE	reported	textfile	3	129303436	0.00223244	4.70E-08	445855	ebi-a-GCST90025982	Heel bone mineral density T score || id:ebi-a-GCST90025982	TRUE	reported	igd	2	TRUE	NA
rs2835063	T	C	T	C	-0.0165457	0.0492	0.360406	0.35	FALSE	FALSE	FALSE	pma8dg	0.0516	0.3399	outcome	TRUE	reported	textfile	21	37013060	0.00195104	4.70E-19	445855	ebi-a-GCST90025982	Heel bone mineral density T score || id:ebi-a-GCST90025982	TRUE	reported	igd	2	TRUE	NA
rs28379930	G	A	G	A	-0.0129398	0.049	0.545037	0.5272	FALSE	FALSE	FALSE	pma8dg	0.0501	0.3284	outcome	TRUE	reported	textfile	18	10455077	0.00188816	1.50E-11	445855	ebi-a-GCST90025982	Heel bone mineral density T score || id:ebi-a-GCST90025982	TRUE	reported	igd	2	TRUE	NA
rs28590233	T	C	T	C	-0.0178851	-0.024	0.197165	0.2085	FALSE	FALSE	FALSE	pma8dg	0.0607	0.6918	outcome	TRUE	reported	textfile	4	106011086	0.00234355	8.60E-15	445855	ebi-a-GCST90025982	Heel bone mineral density T score || id:ebi-a-GCST90025982	TRUE	reported	igd	2	TRUE	NA
rs2861754	A	G	A	G	-0.0179163	-0.0731	0.334858	0.3495	FALSE	FALSE	FALSE	pma8dg	0.052	0.1595	outcome	TRUE	reported	textfile	2	68077707	0.00195484	1.20E-20	445855	ebi-a-GCST90025982	Heel bone mineral density T score || id:ebi-a-GCST90025982	TRUE	reported	igd	2	TRUE	NA
rs2884187	G	A	G	A	0.0258737	-0.0583	0.173091	0.1825	FALSE	FALSE	FALSE	pma8dg	0.0649	0.3692	outcome	TRUE	reported	textfile	1	210467025	0.00244136	2.70E-28	445855	ebi-a-GCST90025982	Heel bone mineral density T score || id:ebi-a-GCST90025982	TRUE	reported	igd	2	TRUE	NA
rs28943878	G	A	G	A	0.0196829	0.0435	0.208357	0.2131	FALSE	FALSE	FALSE	pma8dg	0.0594	0.4645	outcome	TRUE	reported	textfile	5	42446211	0.00229039	1.80E-18	445855	ebi-a-GCST90025982	Heel bone mineral density T score || id:ebi-a-GCST90025982	TRUE	reported	igd	2	TRUE	NA
rs2906176	C	T	C	T	-0.0102418	-0.0389	0.644067	0.6601	FALSE	FALSE	FALSE	pma8dg	0.0523	0.4579	outcome	TRUE	reported	textfile	7	2485933	0.0019207	8.70E-10	445855	ebi-a-GCST90025982	Heel bone mineral density T score || id:ebi-a-GCST90025982	TRUE	reported	igd	2	TRUE	NA
rs2908007	G	A	G	A	0.168068	0.0802	0.400265	0.394	FALSE	FALSE	FALSE	pma8dg	0.05	0.1089	outcome	TRUE	reported	textfile	7	120962164	0.00188032	1.00E-200	445855	ebi-a-GCST90025982	Heel bone mineral density T score || id:ebi-a-GCST90025982	TRUE	reported	igd	2	TRUE	NA
rs2929453	C	T	C	T	-0.0264155	-0.0035	0.493397	0.4934	FALSE	FALSE	FALSE	pma8dg	0.0531	0.9476	outcome	TRUE	reported	textfile	8	9084341	0.00324064	1.80E-16	445855	ebi-a-GCST90025982	Heel bone mineral density T score || id:ebi-a-GCST90025982	TRUE	reported	igd	2	TRUE	NA
rs2935776	G	A	G	A	0.0114507	0.1359	0.221347	0.2143	FALSE	FALSE	FALSE	pma8dg	0.0601	0.02368	outcome	TRUE	reported	textfile	8	109629903	0.00224807	3.10E-08	445855	ebi-a-GCST90025982	Heel bone mineral density T score || id:ebi-a-GCST90025982	TRUE	reported	igd	2	TRUE	NA
rs293727	C	T	C	T	-0.0119975	0.0147	0.714806	0.7297	FALSE	FALSE	FALSE	pma8dg	0.0561	0.7938	outcome	TRUE	reported	textfile	20	31933064	0.00207324	1.90E-09	445855	ebi-a-GCST90025982	Heel bone mineral density T score || id:ebi-a-GCST90025982	TRUE	reported	igd	2	TRUE	NA
rs2941740	G	A	G	A	0.0767858	0.0552	0.420136	0.4306	FALSE	FALSE	FALSE	pma8dg	0.0494	0.2637	outcome	TRUE	reported	textfile	6	152009638	0.00187508	1.00E-200	445855	ebi-a-GCST90025982	Heel bone mineral density T score || id:ebi-a-GCST90025982	TRUE	reported	igd	2	TRUE	NA
rs2968482	C	T	C	T	-0.0165552	0.0109	0.298309	0.306	FALSE	FALSE	FALSE	pma8dg	0.0539	0.8391	outcome	TRUE	reported	textfile	16	88844433	0.00203898	1.20E-16	445855	ebi-a-GCST90025982	Heel bone mineral density T score || id:ebi-a-GCST90025982	TRUE	reported	igd	2	TRUE	NA
rs3018362	G	A	G	A	0.017168	-0.0097	0.647077	0.6405	FALSE	FALSE	FALSE	pma8dg	0.0507	0.8489	outcome	TRUE	reported	textfile	18	60082093	0.0019591	7.80E-21	445855	ebi-a-GCST90025982	Heel bone mineral density T score || id:ebi-a-GCST90025982	TRUE	reported	igd	2	TRUE	NA
rs3118905	A	G	A	G	0.0282226	-0.0616	0.27836	0.2839	FALSE	FALSE	FALSE	pma8dg	0.0542	0.2558	outcome	TRUE	reported	textfile	13	51105334	0.00208434	2.80E-42	445855	ebi-a-GCST90025982	Heel bone mineral density T score || id:ebi-a-GCST90025982	TRUE	reported	igd	2	TRUE	NA
rs338584	G	C	G	C	-0.0205276	0.0792	0.228546	0.2299	FALSE	TRUE	FALSE	pma8dg	0.0595	0.1827	outcome	TRUE	reported	textfile	19	41712113	0.00224213	1.70E-21	445855	ebi-a-GCST90025982	Heel bone mineral density T score || id:ebi-a-GCST90025982	TRUE	reported	igd	2	TRUE	NA
rs34048412	A	G	A	G	0.0305487	0.0307	0.0675847	0.0728	FALSE	FALSE	FALSE	pma8dg	0.1003	0.7595	outcome	TRUE	reported	textfile	16	2161928	0.00374011	1.00E-18	445855	ebi-a-GCST90025982	Heel bone mineral density T score || id:ebi-a-GCST90025982	TRUE	reported	igd	2	TRUE	NA
rs341136	G	T	G	T	-0.0138759	0.0042	0.250775	0.2508	FALSE	FALSE	FALSE	pma8dg	0.0569	0.9411	outcome	TRUE	reported	textfile	6	158870278	0.00213997	1.00E-10	445855	ebi-a-GCST90025982	Heel bone mineral density T score || id:ebi-a-GCST90025982	TRUE	reported	igd	2	TRUE	NA
rs34221205	A	C	A	C	-0.0147551	-0.0472	0.295782	0.2915	FALSE	FALSE	FALSE	pma8dg	0.0541	0.383	outcome	TRUE	reported	textfile	4	146767313	0.00203603	1.20E-14	445855	ebi-a-GCST90025982	Heel bone mineral density T score || id:ebi-a-GCST90025982	TRUE	reported	igd	2	TRUE	NA
rs34228175	G	A	G	A	0.011009	-0.0652	0.298092	0.3099	FALSE	FALSE	FALSE	pma8dg	0.0531	0.2192	outcome	TRUE	reported	textfile	11	125030278	0.00202874	7.50E-10	445855	ebi-a-GCST90025982	Heel bone mineral density T score || id:ebi-a-GCST90025982	TRUE	reported	igd	2	TRUE	NA
rs344077	G	A	G	A	-0.0476654	-0.038	0.122272	0.1261	FALSE	FALSE	FALSE	pma8dg	0.0745	0.6102	outcome	TRUE	reported	textfile	3	156553246	0.00284204	7.40E-65	445855	ebi-a-GCST90025982	Heel bone mineral density T score || id:ebi-a-GCST90025982	TRUE	reported	igd	2	TRUE	NA
rs34575960	A	C	A	C	0.0228694	0.1484	0.0724718	0.0679	FALSE	FALSE	FALSE	pma8dg	0.0983	0.131	outcome	TRUE	reported	textfile	13	94057511	0.00360106	2.90E-11	445855	ebi-a-GCST90025982	Heel bone mineral density T score || id:ebi-a-GCST90025982	TRUE	reported	igd	2	TRUE	NA
rs34588551	T	C	T	C	0.0211871	0.0081	0.371592	0.3545	FALSE	FALSE	FALSE	pma8dg	0.0511	0.8732	outcome	TRUE	reported	textfile	2	159954175	0.00191454	8.10E-31	445855	ebi-a-GCST90025982	Heel bone mineral density T score || id:ebi-a-GCST90025982	TRUE	reported	igd	2	TRUE	NA
rs34677078	G	A	G	A	-0.0272643	-0.0236	0.516599	0.5306	FALSE	FALSE	FALSE	pma8dg	0.0489	0.6294	outcome	TRUE	reported	textfile	8	71617715	0.00186709	8.60E-52	445855	ebi-a-GCST90025982	Heel bone mineral density T score || id:ebi-a-GCST90025982	TRUE	reported	igd	2	TRUE	NA
rs35018756	G	A	G	A	0.0438122	0.3045	0.0290576	0.029	FALSE	FALSE	FALSE	pma8dg	0.1537	0.0475	outcome	TRUE	reported	textfile	2	203932994	0.0054827	8.60E-16	445855	ebi-a-GCST90025982	Heel bone mineral density T score || id:ebi-a-GCST90025982	TRUE	reported	igd	2	TRUE	NA
rs35042646	T	C	T	C	-0.0798284	-0.0161	0.0224399	0.0306	FALSE	FALSE	FALSE	pma8dg	0.151	0.9151	outcome	TRUE	reported	textfile	7	27239550	0.00623859	9.20E-38	445855	ebi-a-GCST90025982	Heel bone mineral density T score || id:ebi-a-GCST90025982	TRUE	reported	igd	2	TRUE	NA
rs35147679	T	C	T	C	0.0332883	0.0798	0.20289	0.2232	FALSE	FALSE	FALSE	pma8dg	0.0593	0.178	outcome	TRUE	reported	textfile	1	113068577	0.00230516	6.40E-49	445855	ebi-a-GCST90025982	Heel bone mineral density T score || id:ebi-a-GCST90025982	TRUE	reported	igd	2	TRUE	NA
rs35338365	A	G	A	G	-0.0265003	0.0105	0.225405	0.2372	FALSE	FALSE	FALSE	pma8dg	0.0568	0.8536	outcome	TRUE	reported	textfile	9	110900335	0.00223377	5.10E-33	445855	ebi-a-GCST90025982	Heel bone mineral density T score || id:ebi-a-GCST90025982	TRUE	reported	igd	2	TRUE	NA
rs35365822	G	A	G	A	-0.0245045	-0.0251	0.130586	0.1148	FALSE	FALSE	FALSE	pma8dg	0.0785	0.7494	outcome	TRUE	reported	textfile	6	152270364	0.00274421	8.20E-21	445855	ebi-a-GCST90025982	Heel bone mineral density T score || id:ebi-a-GCST90025982	TRUE	reported	igd	2	TRUE	NA
rs35485240	C	A	C	A	-0.0180629	0.0239	0.243577	0.2379	FALSE	FALSE	FALSE	pma8dg	0.0592	0.6868	outcome	TRUE	reported	textfile	15	70379533	0.00218138	3.10E-17	445855	ebi-a-GCST90025982	Heel bone mineral density T score || id:ebi-a-GCST90025982	TRUE	reported	igd	2	TRUE	NA
rs35624335	C	T	C	T	-0.0150751	0.0213	0.276209	0.2763	FALSE	FALSE	FALSE	pma8dg	0.0548	0.6978	outcome	TRUE	reported	textfile	3	196883081	0.00208195	3.90E-14	445855	ebi-a-GCST90025982	Heel bone mineral density T score || id:ebi-a-GCST90025982	TRUE	reported	igd	2	TRUE	NA
rs368510	A	G	A	G	0.0255173	0.0138	0.333218	0.3291	FALSE	FALSE	FALSE	pma8dg	0.0526	0.7927	outcome	TRUE	reported	textfile	5	148787469	0.00197604	6.90E-40	445855	ebi-a-GCST90025982	Heel bone mineral density T score || id:ebi-a-GCST90025982	TRUE	reported	igd	2	TRUE	NA
rs3735513	C	T	C	T	0.0154911	-0.0205	0.215931	0.2234	FALSE	FALSE	FALSE	pma8dg	0.0599	0.7323	outcome	TRUE	reported	textfile	7	83631376	0.00224466	3.80E-13	445855	ebi-a-GCST90025982	Heel bone mineral density T score || id:ebi-a-GCST90025982	TRUE	reported	igd	2	TRUE	NA
rs3744251	A	G	A	G	-0.0439549	-0.0079	0.0742178	0.0793	FALSE	FALSE	FALSE	pma8dg	0.0943	0.9331	outcome	TRUE	reported	textfile	17	7760983	0.00357451	2.00E-36	445855	ebi-a-GCST90025982	Heel bone mineral density T score || id:ebi-a-GCST90025982	TRUE	reported	igd	2	TRUE	NA
rs3750280	C	G	C	G	0.0154383	0.0081	0.32793	0.3367	FALSE	TRUE	FALSE	pma8dg	0.0515	0.8757	outcome	TRUE	reported	textfile	3	32939573	0.00198271	4.00E-14	445855	ebi-a-GCST90025982	Heel bone mineral density T score || id:ebi-a-GCST90025982	TRUE	reported	igd	2	TRUE	NA
rs376218	G	A	G	A	0.0276492	0.1109	0.900268	0.8881	FALSE	FALSE	FALSE	pma8dg	0.0828	0.1803	outcome	TRUE	reported	textfile	21	37924160	0.00313276	1.20E-20	445855	ebi-a-GCST90025982	Heel bone mineral density T score || id:ebi-a-GCST90025982	TRUE	reported	igd	2	TRUE	NA
rs3776573	G	C	G	C	0.020891	-0.0366	0.239551	0.2174	FALSE	TRUE	FALSE	pma8dg	0.0594	0.5373	outcome	TRUE	reported	textfile	5	36646194	0.00218438	6.50E-24	445855	ebi-a-GCST90025982	Heel bone mineral density T score || id:ebi-a-GCST90025982	TRUE	reported	igd	2	TRUE	NA
rs3796014	G	A	G	A	0.0527397	0.0214	0.727155	0.7536	FALSE	FALSE	FALSE	pma8dg	0.0573	0.7089	outcome	TRUE	reported	textfile	2	54839276	0.00207976	7.80E-154	445855	ebi-a-GCST90025982	Heel bone mineral density T score || id:ebi-a-GCST90025982	TRUE	reported	igd	2	TRUE	NA
rs3809789	A	G	A	G	-0.0204416	-0.007	0.469147	0.4591	FALSE	FALSE	FALSE	pma8dg	0.0496	0.8877	outcome	TRUE	reported	textfile	17	27955761	0.00186635	4.10E-29	445855	ebi-a-GCST90025982	Heel bone mineral density T score || id:ebi-a-GCST90025982	TRUE	reported	igd	2	TRUE	NA
rs3847541	G	A	G	A	-0.0154708	0.0585	0.385042	0.3738	FALSE	FALSE	FALSE	pma8dg	0.0508	0.2494	outcome	TRUE	reported	textfile	11	92579416	0.00190768	3.90E-18	445855	ebi-a-GCST90025982	Heel bone mineral density T score || id:ebi-a-GCST90025982	TRUE	reported	igd	2	TRUE	NA
rs3909247	T	C	T	C	-0.0109775	-0.0416	0.329049	0.3377	FALSE	FALSE	FALSE	pma8dg	0.053	0.4322	outcome	TRUE	reported	textfile	3	169249745	0.00197944	3.90E-08	445855	ebi-a-GCST90025982	Heel bone mineral density T score || id:ebi-a-GCST90025982	TRUE	reported	igd	2	TRUE	NA
rs4130791	A	G	A	G	-0.0448824	0.0255	0.0942148	0.0942	FALSE	FALSE	FALSE	pma8dg	0.0886	0.7731	outcome	TRUE	reported	textfile	4	1414684	0.00318324	9.10E-45	445855	ebi-a-GCST90025982	Heel bone mineral density T score || id:ebi-a-GCST90025982	TRUE	reported	igd	2	TRUE	NA
rs4144501	A	G	A	G	0.0150436	0.1018	0.512544	0.4958	FALSE	FALSE	FALSE	pma8dg	0.0491	0.03821	outcome	TRUE	reported	textfile	12	94156587	0.00186422	5.10E-16	445855	ebi-a-GCST90025982	Heel bone mineral density T score || id:ebi-a-GCST90025982	TRUE	reported	igd	2	TRUE	NA
rs419293	A	G	A	G	0.0215997	0.0437	0.202639	0.2232	FALSE	FALSE	FALSE	pma8dg	0.0619	0.4797	outcome	TRUE	reported	textfile	19	18150118	0.00232806	5.40E-21	445855	ebi-a-GCST90025982	Heel bone mineral density T score || id:ebi-a-GCST90025982	TRUE	reported	igd	2	TRUE	NA
rs4294980	A	G	A	G	0.0168375	0.0277	0.788245	0.7874	FALSE	FALSE	FALSE	pma8dg	0.0604	0.6468	outcome	TRUE	reported	textfile	2	218604356	0.00225565	3.00E-15	445855	ebi-a-GCST90025982	Heel bone mineral density T score || id:ebi-a-GCST90025982	TRUE	reported	igd	2	TRUE	NA
rs4299103	C	G	C	G	-0.0151866	0.0223	0.435854	0.4476	FALSE	TRUE	TRUE	pma8dg	0.0558	0.689	outcome	TRUE	reported	textfile	15	93588264	0.00190273	8.70E-15	445855	ebi-a-GCST90025982	Heel bone mineral density T score || id:ebi-a-GCST90025982	TRUE	reported	igd	2	FALSE	NA
rs4301828	T	C	T	C	-0.0230124	-0.0243	0.713167	0.7258	FALSE	FALSE	FALSE	pma8dg	0.0555	0.6619	outcome	TRUE	reported	textfile	12	65983158	0.00205773	2.40E-30	445855	ebi-a-GCST90025982	Heel bone mineral density T score || id:ebi-a-GCST90025982	TRUE	reported	igd	2	TRUE	NA
rs430600	C	T	C	T	-0.0181168	0.0182	0.613742	0.616	FALSE	FALSE	FALSE	pma8dg	0.0498	0.7138	outcome	TRUE	reported	textfile	1	89225976	0.00190133	1.40E-22	445855	ebi-a-GCST90025982	Heel bone mineral density T score || id:ebi-a-GCST90025982	TRUE	reported	igd	2	TRUE	NA
rs446027	G	A	G	A	-0.0114125	-0.028	0.314843	0.3284	FALSE	FALSE	FALSE	pma8dg	0.0535	0.6008	outcome	TRUE	reported	textfile	8	81452333	0.00201055	4.40E-10	445855	ebi-a-GCST90025982	Heel bone mineral density T score || id:ebi-a-GCST90025982	TRUE	reported	igd	2	TRUE	NA
rs4470353	A	G	A	G	-0.0497028	0.0704	0.72632	0.7382	FALSE	FALSE	FALSE	pma8dg	0.0555	0.2045	outcome	TRUE	reported	textfile	2	119113876	0.00206731	2.90E-138	445855	ebi-a-GCST90025982	Heel bone mineral density T score || id:ebi-a-GCST90025982	TRUE	reported	igd	2	TRUE	NA
rs4512407	T	A	T	A	-0.0302781	0.0983	0.0315215	0.035	FALSE	TRUE	FALSE	pma8dg	0.1482	0.5069	outcome	TRUE	reported	textfile	8	120103518	0.00542928	4.70E-08	445855	ebi-a-GCST90025982	Heel bone mineral density T score || id:ebi-a-GCST90025982	TRUE	reported	igd	2	TRUE	NA
rs4542780	C	T	C	T	0.0123881	-0.0102	0.755397	0.7528	FALSE	FALSE	FALSE	pma8dg	0.0564	0.8566	outcome	TRUE	reported	textfile	19	2532365	0.00217511	5.00E-09	445855	ebi-a-GCST90025982	Heel bone mineral density T score || id:ebi-a-GCST90025982	TRUE	reported	igd	2	TRUE	NA
rs4576968	G	A	G	A	-0.0150292	-0.0233	0.609946	0.61	FALSE	FALSE	FALSE	pma8dg	0.0504	0.6435	outcome	TRUE	reported	textfile	13	42071635	0.00191408	2.70E-14	445855	ebi-a-GCST90025982	Heel bone mineral density T score || id:ebi-a-GCST90025982	TRUE	reported	igd	2	TRUE	NA
rs4590689	A	G	A	G	0.0135659	0.0307	0.590923	0.5746	FALSE	FALSE	FALSE	pma8dg	0.0505	0.5435	outcome	TRUE	reported	textfile	1	103264964	0.00187701	8.60E-12	445855	ebi-a-GCST90025982	Heel bone mineral density T score || id:ebi-a-GCST90025982	TRUE	reported	igd	2	TRUE	NA
rs4635400	A	G	A	G	-0.0506599	0.0074	0.359408	0.36	FALSE	FALSE	FALSE	pma8dg	0.0508	0.8842	outcome	TRUE	reported	textfile	18	13719510	0.00195105	4.90E-161	445855	ebi-a-GCST90025982	Heel bone mineral density T score || id:ebi-a-GCST90025982	TRUE	reported	igd	2	TRUE	NA
rs4662410	C	T	C	T	0.0174553	0.0425	0.244185	0.256	FALSE	FALSE	FALSE	pma8dg	0.056	0.4482	outcome	TRUE	reported	textfile	2	145730291	0.00214325	3.30E-15	445855	ebi-a-GCST90025982	Heel bone mineral density T score || id:ebi-a-GCST90025982	TRUE	reported	igd	2	TRUE	NA
rs4702982	T	C	T	C	-0.0229445	-0.1806	0.0962972	0.094	FALSE	FALSE	FALSE	pma8dg	0.0862	0.0361	outcome	TRUE	reported	textfile	5	99991648	0.00315697	4.10E-13	445855	ebi-a-GCST90025982	Heel bone mineral density T score || id:ebi-a-GCST90025982	TRUE	reported	igd	2	TRUE	NA
rs4771349	C	T	C	T	-0.0218909	-0.0133	0.802537	0.8051	FALSE	FALSE	FALSE	pma8dg	0.0631	0.8334	outcome	TRUE	reported	textfile	13	100606096	0.00234518	3.70E-22	445855	ebi-a-GCST90025982	Heel bone mineral density T score || id:ebi-a-GCST90025982	TRUE	reported	igd	2	TRUE	NA
rs4783865	A	G	A	G	0.0210371	0.0606	0.487273	0.4833	FALSE	FALSE	FALSE	pma8dg	0.0492	0.2181	outcome	TRUE	reported	textfile	16	55069693	0.00186817	2.30E-31	445855	ebi-a-GCST90025982	Heel bone mineral density T score || id:ebi-a-GCST90025982	TRUE	reported	igd	2	TRUE	NA
rs4859147	C	T	C	T	0.0116221	-0.0152	0.665866	0.6486	FALSE	FALSE	FALSE	pma8dg	0.0516	0.7684	outcome	TRUE	reported	textfile	3	182681853	0.00200011	1.10E-09	445855	ebi-a-GCST90025982	Heel bone mineral density T score || id:ebi-a-GCST90025982	TRUE	reported	igd	2	TRUE	NA
rs4867309	A	G	A	G	-0.0159672	-0.0485	0.642375	0.6351	FALSE	FALSE	FALSE	pma8dg	0.0503	0.335	outcome	TRUE	reported	textfile	5	31131409	0.00194236	7.50E-18	445855	ebi-a-GCST90025982	Heel bone mineral density T score || id:ebi-a-GCST90025982	TRUE	reported	igd	2	TRUE	NA
rs4870044	T	C	T	C	-0.0835476	0.0173	0.289096	0.2924	FALSE	FALSE	FALSE	pma8dg	0.0535	0.7472	outcome	TRUE	reported	textfile	6	151901409	0.0020349	1.00E-200	445855	ebi-a-GCST90025982	Heel bone mineral density T score || id:ebi-a-GCST90025982	TRUE	reported	igd	2	TRUE	NA
rs4882032	G	A	G	A	0.0409756	-0.1034	0.973015	0.9734	FALSE	FALSE	FALSE	pma8dg	0.1751	0.5549	outcome	TRUE	reported	textfile	11	48716017	0.00574923	1.30E-12	445855	ebi-a-GCST90025982	Heel bone mineral density T score || id:ebi-a-GCST90025982	TRUE	reported	igd	2	TRUE	NA
rs4901416	A	C	A	C	-0.0201556	-0.1388	0.11118	0.1107	FALSE	FALSE	FALSE	pma8dg	0.081	0.08643	outcome	TRUE	reported	textfile	14	53848936	0.00297337	2.60E-11	445855	ebi-a-GCST90025982	Heel bone mineral density T score || id:ebi-a-GCST90025982	TRUE	reported	igd	2	TRUE	NA
rs4902214	C	T	C	T	-0.0158808	0.0347	0.544198	0.5434	FALSE	FALSE	FALSE	pma8dg	0.049	0.4788	outcome	TRUE	reported	textfile	14	63670903	0.00187872	1.30E-17	445855	ebi-a-GCST90025982	Heel bone mineral density T score || id:ebi-a-GCST90025982	TRUE	reported	igd	2	TRUE	NA
rs4936322	C	T	C	T	-0.0331939	-0.1247	0.572384	0.5726	FALSE	FALSE	FALSE	pma8dg	0.0493	0.01134	outcome	TRUE	reported	textfile	11	115061533	0.00189351	2.10E-73	445855	ebi-a-GCST90025982	Heel bone mineral density T score || id:ebi-a-GCST90025982	TRUE	reported	igd	2	TRUE	NA
rs4940236	A	G	A	G	0.0168935	-0.1193	0.355468	0.3515	FALSE	FALSE	FALSE	pma8dg	0.0526	0.02326	outcome	TRUE	reported	textfile	18	45604221	0.00195581	1.10E-18	445855	ebi-a-GCST90025982	Heel bone mineral density T score || id:ebi-a-GCST90025982	TRUE	reported	igd	2	TRUE	NA
rs4969484	G	T	G	T	-0.0141714	-0.0266	0.646318	0.665	FALSE	FALSE	FALSE	pma8dg	0.0536	0.6196	outcome	TRUE	reported	textfile	17	80014861	0.00199703	9.40E-13	445855	ebi-a-GCST90025982	Heel bone mineral density T score || id:ebi-a-GCST90025982	TRUE	reported	igd	2	TRUE	NA
rs4970722	T	A	T	A	0.0117749	-0.0347	0.784382	0.7726	FALSE	TRUE	FALSE	pma8dg	0.0588	0.5548	outcome	TRUE	reported	textfile	1	98352053	0.00224678	7.90E-09	445855	ebi-a-GCST90025982	Heel bone mineral density T score || id:ebi-a-GCST90025982	TRUE	reported	igd	2	TRUE	NA
rs4979902	C	T	C	T	-0.0285213	0.0671	0.17935	0.1806	FALSE	FALSE	FALSE	pma8dg	0.0635	0.2906	outcome	TRUE	reported	textfile	10	79399946	0.00242341	4.30E-34	445855	ebi-a-GCST90025982	Heel bone mineral density T score || id:ebi-a-GCST90025982	TRUE	reported	igd	2	TRUE	NA
rs4980826	A	C	A	C	0.0236846	0.1308	0.395768	0.39	FALSE	FALSE	FALSE	pma8dg	0.0505	0.009613	outcome	TRUE	reported	textfile	12	578349	0.00190221	1.70E-37	445855	ebi-a-GCST90025982	Heel bone mineral density T score || id:ebi-a-GCST90025982	TRUE	reported	igd	2	TRUE	NA
rs4988291	A	G	A	G	-0.0419844	-0.1209	0.261288	0.2659	FALSE	FALSE	FALSE	pma8dg	0.0566	0.03271	outcome	TRUE	reported	textfile	11	68381607	0.00211287	3.90E-96	445855	ebi-a-GCST90025982	Heel bone mineral density T score || id:ebi-a-GCST90025982	TRUE	reported	igd	2	TRUE	NA
rs523299	C	T	C	T	0.013821	-0.0484	0.811381	0.8091	FALSE	FALSE	FALSE	pma8dg	0.0623	0.437	outcome	TRUE	reported	textfile	9	113560468	0.00238488	2.30E-09	445855	ebi-a-GCST90025982	Heel bone mineral density T score || id:ebi-a-GCST90025982	TRUE	reported	igd	2	TRUE	NA
rs552521	A	C	A	C	-0.0683886	-0.0297	0.31305	0.319	FALSE	FALSE	FALSE	pma8dg	0.0523	0.5703	outcome	TRUE	reported	textfile	11	86882599	0.00199719	1.00E-200	445855	ebi-a-GCST90025982	Heel bone mineral density T score || id:ebi-a-GCST90025982	TRUE	reported	igd	2	TRUE	NA
rs55709850	T	G	T	G	-0.0168181	-0.0115	0.287348	0.2883	FALSE	FALSE	FALSE	pma8dg	0.0564	0.8389	outcome	TRUE	reported	textfile	22	50724733	0.00210279	2.70E-16	445855	ebi-a-GCST90025982	Heel bone mineral density T score || id:ebi-a-GCST90025982	TRUE	reported	igd	2	TRUE	NA
rs55863202	C	T	C	T	0.026611	0.0044	0.0462547	0.042	FALSE	FALSE	FALSE	pma8dg	0.1306	0.9729	outcome	TRUE	reported	textfile	9	17210004	0.00444561	3.10E-09	445855	ebi-a-GCST90025982	Heel bone mineral density T score || id:ebi-a-GCST90025982	TRUE	reported	igd	2	TRUE	NA
rs56093833	G	A	G	A	-0.0121783	0.0032	0.388351	0.3788	FALSE	FALSE	FALSE	pma8dg	0.0508	0.9503	outcome	TRUE	reported	textfile	4	127920018	0.00190819	5.00E-10	445855	ebi-a-GCST90025982	Heel bone mineral density T score || id:ebi-a-GCST90025982	TRUE	reported	igd	2	TRUE	NA
rs56225285	G	A	G	A	0.0194761	0.0574	0.293402	0.2744	FALSE	FALSE	FALSE	pma8dg	0.0579	0.3216	outcome	TRUE	reported	textfile	14	75784722	0.00205758	2.70E-22	445855	ebi-a-GCST90025982	Heel bone mineral density T score || id:ebi-a-GCST90025982	TRUE	reported	igd	2	TRUE	NA
rs56248708	A	G	A	G	-0.0229086	0.1398	0.115906	0.1146	FALSE	FALSE	FALSE	pma8dg	0.0784	0.07473	outcome	TRUE	reported	textfile	22	50306969	0.00293084	4.00E-15	445855	ebi-a-GCST90025982	Heel bone mineral density T score || id:ebi-a-GCST90025982	TRUE	reported	igd	2	TRUE	NA
rs5752791	T	C	T	C	-0.0193943	-0.005	0.42863	0.4493	FALSE	FALSE	FALSE	pma8dg	0.0502	0.92	outcome	TRUE	reported	textfile	22	29153547	0.0018945	4.40E-25	445855	ebi-a-GCST90025982	Heel bone mineral density T score || id:ebi-a-GCST90025982	TRUE	reported	igd	2	TRUE	NA
rs5757199	G	T	G	T	-0.0248646	0.0342	0.28516	0.2967	FALSE	FALSE	FALSE	pma8dg	0.0539	0.5265	outcome	TRUE	reported	textfile	22	39040617	0.0020753	9.50E-38	445855	ebi-a-GCST90025982	Heel bone mineral density T score || id:ebi-a-GCST90025982	TRUE	reported	igd	2	TRUE	NA
rs57848528	G	A	G	A	0.0324124	0.1037	0.0975299	0.1057	FALSE	FALSE	FALSE	pma8dg	0.082	0.2061	outcome	TRUE	reported	textfile	5	50767515	0.00313682	3.60E-25	445855	ebi-a-GCST90025982	Heel bone mineral density T score || id:ebi-a-GCST90025982	TRUE	reported	igd	2	TRUE	NA
rs579355	T	C	T	C	0.0155412	0.0138	0.331998	0.3254	FALSE	FALSE	FALSE	pma8dg	0.0525	0.7933	outcome	TRUE	reported	textfile	11	128676160	0.00196916	4.90E-16	445855	ebi-a-GCST90025982	Heel bone mineral density T score || id:ebi-a-GCST90025982	TRUE	reported	igd	2	TRUE	NA
rs58924550	G	A	G	A	0.0361433	0.1003	0.0266236	0.023	FALSE	FALSE	FALSE	pma8dg	0.1829	0.5834	outcome	TRUE	reported	textfile	3	52570496	0.00579808	3.60E-10	445855	ebi-a-GCST90025982	Heel bone mineral density T score || id:ebi-a-GCST90025982	TRUE	reported	igd	2	TRUE	NA
rs6054777	A	G	A	G	-0.019481	0.0246	0.265628	0.2584	FALSE	FALSE	FALSE	pma8dg	0.0558	0.6597	outcome	TRUE	reported	textfile	20	7136244	0.00211636	3.90E-22	445855	ebi-a-GCST90025982	Heel bone mineral density T score || id:ebi-a-GCST90025982	TRUE	reported	igd	2	TRUE	NA
rs6108011	T	C	T	C	-0.0359565	0.0806	0.328211	0.3222	FALSE	FALSE	FALSE	pma8dg	0.0527	0.1259	outcome	TRUE	reported	textfile	20	7552504	0.00199316	1.60E-79	445855	ebi-a-GCST90025982	Heel bone mineral density T score || id:ebi-a-GCST90025982	TRUE	reported	igd	2	TRUE	NA
rs6123756	C	A	C	A	-0.0116912	0.0434	0.422219	0.4378	FALSE	FALSE	FALSE	pma8dg	0.0498	0.3838	outcome	TRUE	reported	textfile	20	56556146	0.00189889	9.70E-10	445855	ebi-a-GCST90025982	Heel bone mineral density T score || id:ebi-a-GCST90025982	TRUE	reported	igd	2	TRUE	NA
rs6139964	A	G	A	G	-0.0254685	-0.035	0.672282	0.682	FALSE	FALSE	FALSE	pma8dg	0.0529	0.5075	outcome	TRUE	reported	textfile	20	6295948	0.00199396	2.10E-35	445855	ebi-a-GCST90025982	Heel bone mineral density T score || id:ebi-a-GCST90025982	TRUE	reported	igd	2	TRUE	NA
rs61729506	T	C	T	C	-0.024663	0.1852	0.0673729	0.0719	FALSE	FALSE	FALSE	pma8dg	0.0955	0.05249	outcome	TRUE	reported	textfile	7	148963652	0.00368544	7.30E-13	445855	ebi-a-GCST90025982	Heel bone mineral density T score || id:ebi-a-GCST90025982	TRUE	reported	igd	2	TRUE	NA
rs61749930	A	G	A	G	-0.0347125	-0.1115	0.0320996	0.0338	FALSE	FALSE	FALSE	pma8dg	0.1523	0.4642	outcome	TRUE	reported	textfile	17	48594691	0.00539477	5.70E-10	445855	ebi-a-GCST90025982	Heel bone mineral density T score || id:ebi-a-GCST90025982	TRUE	reported	igd	2	TRUE	NA
rs61751507	T	C	T	C	0.0290883	-0.0283	0.0454818	0.0499	FALSE	FALSE	FALSE	pma8dg	0.1146	0.805	outcome	TRUE	reported	textfile	10	101829514	0.00448265	1.30E-10	445855	ebi-a-GCST90025982	Heel bone mineral density T score || id:ebi-a-GCST90025982	TRUE	reported	igd	2	TRUE	NA
rs61754233	C	G	C	G	-0.0475002	0.1387	0.0197846	0.0192	FALSE	TRUE	FALSE	pma8dg	0.189	0.4632	outcome	TRUE	reported	textfile	12	77439823	0.00676838	2.60E-12	445855	ebi-a-GCST90025982	Heel bone mineral density T score || id:ebi-a-GCST90025982	TRUE	reported	igd	2	TRUE	NA
rs61776719	A	C	A	C	0.0218364	0.0732	0.554174	0.5446	FALSE	FALSE	FALSE	pma8dg	0.0505	0.1471	outcome	TRUE	reported	textfile	1	38461319	0.00185678	2.50E-32	445855	ebi-a-GCST90025982	Heel bone mineral density T score || id:ebi-a-GCST90025982	TRUE	reported	igd	2	TRUE	NA
rs61875109	A	C	A	C	-0.0254236	0.01	0.208941	0.2152	FALSE	FALSE	FALSE	pma8dg	0.0607	0.8688	outcome	TRUE	reported	textfile	10	114729563	0.00228958	4.10E-30	445855	ebi-a-GCST90025982	Heel bone mineral density T score || id:ebi-a-GCST90025982	TRUE	reported	igd	2	TRUE	NA
rs61992475	G	A	G	A	-0.0182365	-0.004	0.0992659	0.1008	FALSE	FALSE	FALSE	pma8dg	0.083	0.9614	outcome	TRUE	reported	textfile	14	60683783	0.00312758	5.80E-09	445855	ebi-a-GCST90025982	Heel bone mineral density T score || id:ebi-a-GCST90025982	TRUE	reported	igd	2	TRUE	NA
rs61998565	A	G	A	G	-0.0175554	0.0469	0.144316	0.1315	FALSE	FALSE	FALSE	pma8dg	0.0748	0.5308	outcome	TRUE	reported	textfile	15	47665185	0.00266462	1.90E-11	445855	ebi-a-GCST90025982	Heel bone mineral density T score || id:ebi-a-GCST90025982	TRUE	reported	igd	2	TRUE	NA
rs62186993	G	A	G	A	-0.0234415	-0.0958	0.0760569	0.0847	FALSE	FALSE	FALSE	pma8dg	0.089	0.2816	outcome	TRUE	reported	textfile	2	176792357	0.00348184	1.40E-11	445855	ebi-a-GCST90025982	Heel bone mineral density T score || id:ebi-a-GCST90025982	TRUE	reported	igd	2	TRUE	NA
rs62213704	G	A	G	A	0.0379177	0.0382	0.0534634	0.0563	FALSE	FALSE	FALSE	pma8dg	0.1147	0.739	outcome	TRUE	reported	textfile	21	35622706	0.00417569	9.30E-21	445855	ebi-a-GCST90025982	Heel bone mineral density T score || id:ebi-a-GCST90025982	TRUE	reported	igd	2	TRUE	NA
rs62228062	G	A	G	A	0.0192936	0.1795	0.25777	0.2605	FALSE	FALSE	FALSE	pma8dg	0.0593	0.00246	outcome	TRUE	reported	textfile	22	46381234	0.00214189	1.70E-21	445855	ebi-a-GCST90025982	Heel bone mineral density T score || id:ebi-a-GCST90025982	TRUE	reported	igd	2	TRUE	NA
rs62420266	T	G	T	G	-0.0112859	-0.087	0.337075	0.3404	FALSE	FALSE	FALSE	pma8dg	0.052	0.09415	outcome	TRUE	reported	textfile	6	110818117	0.00195484	2.30E-08	445855	ebi-a-GCST90025982	Heel bone mineral density T score || id:ebi-a-GCST90025982	TRUE	reported	igd	2	TRUE	NA
rs62532649	T	C	T	C	-0.0278055	-0.0154	0.0605093	0.0673	FALSE	FALSE	FALSE	pma8dg	0.1038	0.8819	outcome	TRUE	reported	textfile	9	13097571	0.00391342	1.60E-12	445855	ebi-a-GCST90025982	Heel bone mineral density T score || id:ebi-a-GCST90025982	TRUE	reported	igd	2	TRUE	NA
rs62623385	T	A	T	A	0.0352324	0.0786	0.0337039	0.0368	FALSE	TRUE	FALSE	pma8dg	0.1435	0.5837	outcome	TRUE	reported	textfile	17	7847837	0.00519088	2.30E-10	445855	ebi-a-GCST90025982	Heel bone mineral density T score || id:ebi-a-GCST90025982	TRUE	reported	igd	2	TRUE	NA
rs636922	C	A	C	A	0.0137044	0.0314	0.268863	0.2761	FALSE	FALSE	FALSE	pma8dg	0.0538	0.5587	outcome	TRUE	reported	textfile	9	215269	0.00212755	1.00E-10	445855	ebi-a-GCST90025982	Heel bone mineral density T score || id:ebi-a-GCST90025982	TRUE	reported	igd	2	TRUE	NA
rs6426749	C	G	C	G	0.0618657	0.1929	0.177006	0.1582	FALSE	TRUE	FALSE	pma8dg	0.0671	0.004031	outcome	TRUE	reported	textfile	1	22711473	0.00241574	2.50E-153	445855	ebi-a-GCST90025982	Heel bone mineral density T score || id:ebi-a-GCST90025982	TRUE	reported	igd	2	TRUE	NA
rs6468694	A	G	A	G	0.0205705	0.0567	0.125689	0.1302	FALSE	FALSE	FALSE	pma8dg	0.0728	0.4364	outcome	TRUE	reported	textfile	8	100865836	0.00282595	1.90E-15	445855	ebi-a-GCST90025982	Heel bone mineral density T score || id:ebi-a-GCST90025982	TRUE	reported	igd	2	TRUE	NA
rs6485702	C	T	C	T	-0.033394	-0.1234	0.654956	0.671	FALSE	FALSE	FALSE	pma8dg	0.0526	0.01887	outcome	TRUE	reported	textfile	11	46898771	0.00199053	1.70E-70	445855	ebi-a-GCST90025982	Heel bone mineral density T score || id:ebi-a-GCST90025982	TRUE	reported	igd	2	TRUE	NA
rs6556376	A	C	A	C	-0.0103296	-0.0276	0.416626	0.4117	FALSE	FALSE	FALSE	pma8dg	0.0502	0.5818	outcome	TRUE	reported	textfile	5	158382797	0.00189083	9.70E-09	445855	ebi-a-GCST90025982	Heel bone mineral density T score || id:ebi-a-GCST90025982	TRUE	reported	igd	2	TRUE	NA
rs6570330	A	G	A	G	-0.0109289	-0.0236	0.431302	0.4309	FALSE	FALSE	FALSE	pma8dg	0.0504	0.6391	outcome	TRUE	reported	textfile	6	139632859	0.00186451	7.70E-09	445855	ebi-a-GCST90025982	Heel bone mineral density T score || id:ebi-a-GCST90025982	TRUE	reported	igd	2	TRUE	NA
rs66705636	G	T	G	T	0.0474108	-0.0253	0.0688996	0.0681	FALSE	FALSE	FALSE	pma8dg	0.0975	0.7956	outcome	TRUE	reported	textfile	6	55634724	0.00364552	8.30E-40	445855	ebi-a-GCST90025982	Heel bone mineral density T score || id:ebi-a-GCST90025982	TRUE	reported	igd	2	TRUE	NA
rs6674407	A	G	A	G	-0.0194461	-0.0466	0.332998	0.3273	FALSE	FALSE	FALSE	pma8dg	0.0523	0.3726	outcome	TRUE	reported	textfile	1	6662913	0.00197449	8.50E-25	445855	ebi-a-GCST90025982	Heel bone mineral density T score || id:ebi-a-GCST90025982	TRUE	reported	igd	2	TRUE	NA
rs6701378	A	G	A	G	0.0213009	-0.1446	0.377199	0.3777	FALSE	FALSE	FALSE	pma8dg	0.0504	0.004112	outcome	TRUE	reported	textfile	1	119638553	0.00190329	3.30E-29	445855	ebi-a-GCST90025982	Heel bone mineral density T score || id:ebi-a-GCST90025982	TRUE	reported	igd	2	TRUE	NA
rs6711202	C	T	C	T	-0.0231402	0.0827	0.0822694	0.085	FALSE	FALSE	FALSE	pma8dg	0.0877	0.3453	outcome	TRUE	reported	textfile	2	238334742	0.00336202	5.30E-13	445855	ebi-a-GCST90025982	Heel bone mineral density T score || id:ebi-a-GCST90025982	TRUE	reported	igd	2	TRUE	NA
rs6716216	G	A	G	A	0.0358761	0.0957	0.121774	0.1199	FALSE	FALSE	FALSE	pma8dg	0.0756	0.206	outcome	TRUE	reported	textfile	2	202803881	0.00282218	9.80E-40	445855	ebi-a-GCST90025982	Heel bone mineral density T score || id:ebi-a-GCST90025982	TRUE	reported	igd	2	TRUE	NA
rs67521376	G	A	G	A	-0.0140587	0.08	0.196212	0.1966	FALSE	FALSE	FALSE	pma8dg	0.0625	0.2009	outcome	TRUE	reported	textfile	13	42611984	0.0023552	6.00E-10	445855	ebi-a-GCST90025982	Heel bone mineral density T score || id:ebi-a-GCST90025982	TRUE	reported	igd	2	TRUE	NA
rs67602344	A	C	A	C	0.0159748	0.0374	0.192224	0.2005	FALSE	FALSE	FALSE	pma8dg	0.062	0.5466	outcome	TRUE	reported	textfile	19	4056207	0.00238019	1.10E-11	445855	ebi-a-GCST90025982	Heel bone mineral density T score || id:ebi-a-GCST90025982	TRUE	reported	igd	2	TRUE	NA
rs6769511	C	T	C	T	0.0148433	-0.0499	0.315485	0.3127	FALSE	FALSE	FALSE	pma8dg	0.0531	0.3472	outcome	TRUE	reported	textfile	3	185530290	0.00200412	6.80E-14	445855	ebi-a-GCST90025982	Heel bone mineral density T score || id:ebi-a-GCST90025982	TRUE	reported	igd	2	TRUE	NA
rs6804221	C	T	C	T	0.0510412	-0.0058	0.0572891	0.0527	FALSE	FALSE	FALSE	pma8dg	0.1153	0.9601	outcome	TRUE	reported	textfile	3	56207448	0.0040087	2.20E-37	445855	ebi-a-GCST90025982	Heel bone mineral density T score || id:ebi-a-GCST90025982	TRUE	reported	igd	2	TRUE	NA
rs6811373	G	A	G	A	-0.0702071	-0.0664	0.147991	0.162	FALSE	FALSE	FALSE	pma8dg	0.0665	0.3177	outcome	TRUE	reported	textfile	4	995997	0.00267674	6.19E-165	445855	ebi-a-GCST90025982	Heel bone mineral density T score || id:ebi-a-GCST90025982	TRUE	reported	igd	2	TRUE	NA
rs6839437	C	T	C	T	0.0298676	-0.0832	0.8347	0.8404	FALSE	FALSE	FALSE	pma8dg	0.0692	0.229	outcome	TRUE	reported	textfile	4	146174631	0.00250853	2.20E-33	445855	ebi-a-GCST90025982	Heel bone mineral density T score || id:ebi-a-GCST90025982	TRUE	reported	igd	2	TRUE	NA
rs684527	A	C	A	C	0.0106157	-0.0134	0.289677	0.2973	FALSE	FALSE	FALSE	pma8dg	0.0553	0.809	outcome	TRUE	reported	textfile	1	183155482	0.00204701	4.00E-08	445855	ebi-a-GCST90025982	Heel bone mineral density T score || id:ebi-a-GCST90025982	TRUE	reported	igd	2	TRUE	NA
rs6854420	C	T	C	T	0.0192114	0.0666	0.388291	0.386	FALSE	FALSE	FALSE	pma8dg	0.0508	0.1897	outcome	TRUE	reported	textfile	4	57770173	0.00191078	4.50E-23	445855	ebi-a-GCST90025982	Heel bone mineral density T score || id:ebi-a-GCST90025982	TRUE	reported	igd	2	TRUE	NA
rs6854783	A	G	A	G	-0.0174815	-0.1172	0.573318	0.584	FALSE	FALSE	FALSE	pma8dg	0.0494	0.01754	outcome	TRUE	reported	textfile	4	145643079	0.00188159	4.80E-20	445855	ebi-a-GCST90025982	Heel bone mineral density T score || id:ebi-a-GCST90025982	TRUE	reported	igd	2	TRUE	NA
rs6866190	G	A	G	A	-0.0181727	-0.0221	0.159699	0.1636	FALSE	FALSE	FALSE	pma8dg	0.0671	0.7414	outcome	TRUE	reported	textfile	5	67102159	0.00254204	1.70E-12	445855	ebi-a-GCST90025982	Heel bone mineral density T score || id:ebi-a-GCST90025982	TRUE	reported	igd	2	TRUE	NA
rs6909201	G	A	G	A	-0.0237402	0.0726	0.516825	0.4917	FALSE	FALSE	FALSE	pma8dg	0.0489	0.1382	outcome	TRUE	reported	textfile	6	74463894	0.00184861	4.30E-43	445855	ebi-a-GCST90025982	Heel bone mineral density T score || id:ebi-a-GCST90025982	TRUE	reported	igd	2	TRUE	NA
rs6913642	G	A	G	A	-0.0220018	0.0036	0.69879	0.7025	FALSE	FALSE	FALSE	pma8dg	0.0543	0.9477	outcome	TRUE	reported	textfile	6	83757448	0.00201417	1.30E-28	445855	ebi-a-GCST90025982	Heel bone mineral density T score || id:ebi-a-GCST90025982	TRUE	reported	igd	2	TRUE	NA
rs6921207	A	G	A	G	0.0196198	-0.0671	0.375319	0.3547	FALSE	FALSE	FALSE	pma8dg	0.0514	0.1916	outcome	TRUE	reported	textfile	6	131327956	0.00190924	4.30E-24	445855	ebi-a-GCST90025982	Heel bone mineral density T score || id:ebi-a-GCST90025982	TRUE	reported	igd	2	TRUE	NA
rs6958841	G	A	G	A	0.0274257	-0.0648	0.649864	0.6408	FALSE	FALSE	FALSE	pma8dg	0.0512	0.2055	outcome	TRUE	reported	textfile	7	15669000	0.00192568	2.00E-48	445855	ebi-a-GCST90025982	Heel bone mineral density T score || id:ebi-a-GCST90025982	TRUE	reported	igd	2	TRUE	NA
rs7010953	A	G	A	G	-0.0169292	0.0261	0.689603	0.672	FALSE	FALSE	FALSE	pma8dg	0.0524	0.6182	outcome	TRUE	reported	textfile	8	96678745	0.00201973	5.10E-17	445855	ebi-a-GCST90025982	Heel bone mineral density T score || id:ebi-a-GCST90025982	TRUE	reported	igd	2	TRUE	NA
rs705471	G	A	G	A	0.0109706	0.0117	0.384313	0.3695	FALSE	FALSE	FALSE	pma8dg	0.0508	0.8177	outcome	TRUE	reported	textfile	10	3667726	0.00191103	4.30E-09	445855	ebi-a-GCST90025982	Heel bone mineral density T score || id:ebi-a-GCST90025982	TRUE	reported	igd	2	TRUE	NA
rs7079935	G	A	G	A	-0.0202653	-0.0097	0.732835	0.7257	FALSE	FALSE	FALSE	pma8dg	0.0551	0.8598	outcome	TRUE	reported	textfile	10	115104824	0.0021009	2.10E-23	445855	ebi-a-GCST90025982	Heel bone mineral density T score || id:ebi-a-GCST90025982	TRUE	reported	igd	2	TRUE	NA
rs7088594	A	G	A	G	-0.0151878	-0.0267	0.425314	0.4257	FALSE	FALSE	FALSE	pma8dg	0.0496	0.5904	outcome	TRUE	reported	textfile	10	89486433	0.00188109	4.80E-16	445855	ebi-a-GCST90025982	Heel bone mineral density T score || id:ebi-a-GCST90025982	TRUE	reported	igd	2	TRUE	NA
rs7105881	C	T	C	T	-0.0562872	0.0343	0.599482	0.6098	FALSE	FALSE	FALSE	pma8dg	0.0497	0.4904	outcome	TRUE	reported	textfile	11	112456221	0.00189186	1.00E-200	445855	ebi-a-GCST90025982	Heel bone mineral density T score || id:ebi-a-GCST90025982	TRUE	reported	igd	2	TRUE	NA
rs7206992	G	A	G	A	-0.0246422	-0.0056	0.297216	0.3185	FALSE	FALSE	FALSE	pma8dg	0.0528	0.9155	outcome	TRUE	reported	textfile	17	63288677	0.00203667	6.60E-33	445855	ebi-a-GCST90025982	Heel bone mineral density T score || id:ebi-a-GCST90025982	TRUE	reported	igd	2	TRUE	NA
rs7212854	G	A	G	A	0.0330226	-0.0389	0.256969	0.2709	FALSE	FALSE	FALSE	pma8dg	0.0551	0.4804	outcome	TRUE	reported	textfile	17	42254417	0.00213655	3.20E-56	445855	ebi-a-GCST90025982	Heel bone mineral density T score || id:ebi-a-GCST90025982	TRUE	reported	igd	2	TRUE	NA
rs724577	C	A	C	A	0.018205	-0.0385	0.739143	0.7303	FALSE	FALSE	FALSE	pma8dg	0.0547	0.4822	outcome	TRUE	reported	textfile	4	17993410	0.00211844	2.00E-18	445855	ebi-a-GCST90025982	Heel bone mineral density T score || id:ebi-a-GCST90025982	TRUE	reported	igd	2	TRUE	NA
rs72660316	C	T	C	T	-0.0192607	-0.0104	0.134862	0.1356	FALSE	FALSE	FALSE	pma8dg	0.0714	0.8839	outcome	TRUE	reported	textfile	1	21934693	0.00272291	4.00E-13	445855	ebi-a-GCST90025982	Heel bone mineral density T score || id:ebi-a-GCST90025982	TRUE	reported	igd	2	TRUE	NA
rs7276778	G	A	G	A	-0.0371114	-0.002	0.711203	0.7066	FALSE	FALSE	FALSE	pma8dg	0.0538	0.9708	outcome	TRUE	reported	textfile	21	40335046	0.00207243	9.40E-77	445855	ebi-a-GCST90025982	Heel bone mineral density T score || id:ebi-a-GCST90025982	TRUE	reported	igd	2	TRUE	NA
rs72853379	A	G	A	G	-0.0748918	-0.1514	0.0199871	0.0261	FALSE	FALSE	FALSE	pma8dg	0.1838	0.41	outcome	TRUE	reported	textfile	1	2886903	0.00660591	5.90E-32	445855	ebi-a-GCST90025982	Heel bone mineral density T score || id:ebi-a-GCST90025982	TRUE	reported	igd	2	TRUE	NA
rs728930	G	A	G	A	0.0133967	0.0997	0.198582	0.2019	FALSE	FALSE	FALSE	pma8dg	0.062	0.1076	outcome	TRUE	reported	textfile	13	31848823	0.00235236	2.40E-08	445855	ebi-a-GCST90025982	Heel bone mineral density T score || id:ebi-a-GCST90025982	TRUE	reported	igd	2	TRUE	NA
rs72904801	G	A	G	A	-0.0195462	0.0552	0.0885488	0.0932	FALSE	FALSE	FALSE	pma8dg	0.0832	0.5071	outcome	TRUE	reported	textfile	1	51442137	0.00325092	2.50E-12	445855	ebi-a-GCST90025982	Heel bone mineral density T score || id:ebi-a-GCST90025982	TRUE	reported	igd	2	TRUE	NA
rs72921443	T	C	T	C	-0.0247778	0.0209	0.0803134	0.077	FALSE	FALSE	FALSE	pma8dg	0.0944	0.8246	outcome	TRUE	reported	textfile	4	127528506	0.0034276	3.30E-15	445855	ebi-a-GCST90025982	Heel bone mineral density T score || id:ebi-a-GCST90025982	TRUE	reported	igd	2	TRUE	NA
rs72925179	A	G	A	G	-0.0134951	-0.0052	0.182186	0.174	FALSE	FALSE	FALSE	pma8dg	0.0659	0.9371	outcome	TRUE	reported	textfile	6	72298195	0.00239685	6.40E-09	445855	ebi-a-GCST90025982	Heel bone mineral density T score || id:ebi-a-GCST90025982	TRUE	reported	igd	2	TRUE	NA
rs72971226	A	G	A	G	-0.0167925	-0.0013	0.102857	0.1	FALSE	FALSE	FALSE	pma8dg	0.0823	0.9874	outcome	TRUE	reported	textfile	11	91556816	0.00304984	3.00E-09	445855	ebi-a-GCST90025982	Heel bone mineral density T score || id:ebi-a-GCST90025982	TRUE	reported	igd	2	TRUE	NA
rs73212812	A	G	A	G	0.0427597	0.3425	0.0307568	0.0341	FALSE	FALSE	FALSE	pma8dg	0.1462	0.01915	outcome	TRUE	reported	textfile	8	22532279	0.00541772	2.30E-16	445855	ebi-a-GCST90025982	Heel bone mineral density T score || id:ebi-a-GCST90025982	TRUE	reported	igd	2	TRUE	NA
rs7323117	T	C	T	C	0.0200285	-0.1088	0.0980419	0.0974	FALSE	FALSE	FALSE	pma8dg	0.0846	0.1982	outcome	TRUE	reported	textfile	13	100300559	0.00314353	4.50E-11	445855	ebi-a-GCST90025982	Heel bone mineral density T score || id:ebi-a-GCST90025982	TRUE	reported	igd	2	TRUE	NA
rs7329483	G	A	G	A	-0.0235988	0.0328	0.878471	0.8763	FALSE	FALSE	FALSE	pma8dg	0.0755	0.6643	outcome	TRUE	reported	textfile	13	24242801	0.0029187	2.80E-17	445855	ebi-a-GCST90025982	Heel bone mineral density T score || id:ebi-a-GCST90025982	TRUE	reported	igd	2	TRUE	NA
rs7339203	T	C	T	C	-0.0347893	0.0888	0.699034	0.6889	FALSE	FALSE	FALSE	pma8dg	0.0537	0.09815	outcome	TRUE	reported	textfile	13	99577552	0.00203728	2.30E-69	445855	ebi-a-GCST90025982	Heel bone mineral density T score || id:ebi-a-GCST90025982	TRUE	reported	igd	2	TRUE	NA
rs734703	G	A	G	A	0.0137705	-0.041	0.719782	0.7283	FALSE	FALSE	FALSE	pma8dg	0.0544	0.451	outcome	TRUE	reported	textfile	8	6388155	0.00207795	3.90E-11	445855	ebi-a-GCST90025982	Heel bone mineral density T score || id:ebi-a-GCST90025982	TRUE	reported	igd	2	TRUE	NA
rs73507341	C	T	C	T	-0.0310209	0.0435	0.0472393	0.0501	FALSE	FALSE	FALSE	pma8dg	0.1161	0.7083	outcome	TRUE	reported	textfile	19	13135197	0.00450719	9.50E-12	445855	ebi-a-GCST90025982	Heel bone mineral density T score || id:ebi-a-GCST90025982	TRUE	reported	igd	2	TRUE	NA
rs73570398	A	G	A	G	-0.0184809	-0.061	0.0850474	0.1035	FALSE	FALSE	FALSE	pma8dg	0.0839	0.4674	outcome	TRUE	reported	textfile	19	45803008	0.00337112	2.10E-08	445855	ebi-a-GCST90025982	Heel bone mineral density T score || id:ebi-a-GCST90025982	TRUE	reported	igd	2	TRUE	NA
rs7435318	A	G	A	G	0.0144611	0.0782	0.64254	0.6445	FALSE	FALSE	FALSE	pma8dg	0.051	0.1251	outcome	TRUE	reported	textfile	4	15004655	0.00195483	3.80E-14	445855	ebi-a-GCST90025982	Heel bone mineral density T score || id:ebi-a-GCST90025982	TRUE	reported	igd	2	TRUE	NA
rs74429834	A	G	A	G	0.0322891	0.1635	0.0945531	0.1123	FALSE	FALSE	FALSE	pma8dg	0.079	0.03835	outcome	TRUE	reported	textfile	5	54801136	0.00318129	3.00E-24	445855	ebi-a-GCST90025982	Heel bone mineral density T score || id:ebi-a-GCST90025982	TRUE	reported	igd	2	TRUE	NA
rs74487757	A	T	A	T	-0.015374	-0.0226	0.133579	0.1146	FALSE	TRUE	FALSE	pma8dg	0.0898	0.8017	outcome	TRUE	reported	textfile	1	240753524	0.00272229	2.70E-09	445855	ebi-a-GCST90025982	Heel bone mineral density T score || id:ebi-a-GCST90025982	TRUE	reported	igd	2	TRUE	NA
rs7466269	G	A	G	A	-0.0255954	-0.0406	0.351976	0.3614	FALSE	FALSE	FALSE	pma8dg	0.0517	0.4324	outcome	TRUE	reported	textfile	9	133464084	0.00195619	1.10E-43	445855	ebi-a-GCST90025982	Heel bone mineral density T score || id:ebi-a-GCST90025982	TRUE	reported	igd	2	TRUE	NA
rs74709405	T	C	T	C	-0.0288147	0.1869	0.0881445	0.0816	FALSE	FALSE	FALSE	pma8dg	0.0968	0.05357	outcome	TRUE	reported	textfile	17	75319639	0.00328915	1.40E-19	445855	ebi-a-GCST90025982	Heel bone mineral density T score || id:ebi-a-GCST90025982	TRUE	reported	igd	2	TRUE	NA
rs74982099	T	C	T	C	0.0371994	0.0184	0.0764257	0.0712	FALSE	FALSE	FALSE	pma8dg	0.1016	0.8566	outcome	TRUE	reported	textfile	9	118754658	0.00351567	1.20E-28	445855	ebi-a-GCST90025982	Heel bone mineral density T score || id:ebi-a-GCST90025982	TRUE	reported	igd	2	TRUE	NA
rs7498880	T	C	T	C	-0.0105176	0.1297	0.518384	0.5315	FALSE	FALSE	FALSE	pma8dg	0.0517	0.01205	outcome	TRUE	reported	textfile	16	51089018	0.00186641	1.90E-09	445855	ebi-a-GCST90025982	Heel bone mineral density T score || id:ebi-a-GCST90025982	TRUE	reported	igd	2	TRUE	NA
rs7500397	C	A	C	A	0.0112603	0.0224	0.614415	0.6004	FALSE	FALSE	FALSE	pma8dg	0.0502	0.6558	outcome	TRUE	reported	textfile	16	72907058	0.00191769	3.60E-10	445855	ebi-a-GCST90025982	Heel bone mineral density T score || id:ebi-a-GCST90025982	TRUE	reported	igd	2	TRUE	NA
rs75073573	A	C	A	C	0.0147181	-0.0058	0.201286	0.2045	FALSE	FALSE	FALSE	pma8dg	0.0628	0.9267	outcome	TRUE	reported	textfile	5	170858194	0.00232092	9.60E-10	445855	ebi-a-GCST90025982	Heel bone mineral density T score || id:ebi-a-GCST90025982	TRUE	reported	igd	2	TRUE	NA
rs7512898	T	G	T	G	-0.0132267	-0.0382	0.566495	0.5748	FALSE	FALSE	FALSE	pma8dg	0.05	0.4445	outcome	TRUE	reported	textfile	1	200672906	0.00186032	1.80E-13	445855	ebi-a-GCST90025982	Heel bone mineral density T score || id:ebi-a-GCST90025982	TRUE	reported	igd	2	TRUE	NA
rs75149172	A	T	A	T	0.0394161	0.1924	0.019767	0.0284	FALSE	TRUE	FALSE	pma8dg	0.1837	0.2948	outcome	TRUE	reported	textfile	16	11903888	0.00671538	1.10E-08	445855	ebi-a-GCST90025982	Heel bone mineral density T score || id:ebi-a-GCST90025982	TRUE	reported	igd	2	TRUE	NA
rs75386240	A	G	A	G	0.0424562	0.2476	0.0194625	0.0206	FALSE	FALSE	FALSE	pma8dg	0.1928	0.199	outcome	TRUE	reported	textfile	6	126821193	0.00669612	3.40E-11	445855	ebi-a-GCST90025982	Heel bone mineral density T score || id:ebi-a-GCST90025982	TRUE	reported	igd	2	TRUE	NA
rs75770066	G	A	G	A	0.0297884	-0.2153	0.0326443	0.0394	FALSE	FALSE	FALSE	pma8dg	0.136	0.1135	outcome	TRUE	reported	textfile	12	66704225	0.00535688	3.60E-09	445855	ebi-a-GCST90025982	Heel bone mineral density T score || id:ebi-a-GCST90025982	TRUE	reported	igd	2	TRUE	NA
rs76013074	C	T	C	T	-0.0187023	-0.0572	0.229437	0.2222	FALSE	FALSE	FALSE	pma8dg	0.059	0.3316	outcome	TRUE	reported	textfile	16	23191178	0.00221832	6.60E-18	445855	ebi-a-GCST90025982	Heel bone mineral density T score || id:ebi-a-GCST90025982	TRUE	reported	igd	2	TRUE	NA
rs76057562	C	T	C	T	0.0711644	0.0579	0.0299718	0.03	FALSE	FALSE	FALSE	pma8dg	0.1562	0.7109	outcome	TRUE	reported	textfile	7	120541149	0.00539242	6.80E-42	445855	ebi-a-GCST90025982	Heel bone mineral density T score || id:ebi-a-GCST90025982	TRUE	reported	igd	2	TRUE	NA
rs763585	A	G	A	G	-0.0127825	-0.0674	0.452877	0.4716	FALSE	FALSE	FALSE	pma8dg	0.0499	0.1765	outcome	TRUE	reported	textfile	19	57821889	0.00187964	4.30E-12	445855	ebi-a-GCST90025982	Heel bone mineral density T score || id:ebi-a-GCST90025982	TRUE	reported	igd	2	TRUE	NA
rs76466844	C	T	C	T	-0.0357733	0.159	0.020493	0.0198	FALSE	FALSE	FALSE	pma8dg	0.1961	0.4175	outcome	TRUE	reported	textfile	2	119420722	0.00651713	1.30E-08	445855	ebi-a-GCST90025982	Heel bone mineral density T score || id:ebi-a-GCST90025982	TRUE	reported	igd	2	TRUE	NA
rs7664215	G	T	G	T	-0.013986	0.0616	0.335245	0.3407	FALSE	FALSE	FALSE	pma8dg	0.0514	0.2304	outcome	TRUE	reported	textfile	4	95329157	0.00197119	4.20E-13	445855	ebi-a-GCST90025982	Heel bone mineral density T score || id:ebi-a-GCST90025982	TRUE	reported	igd	2	TRUE	NA
rs770087	C	A	C	A	-0.0136513	0.1167	0.191039	0.1839	FALSE	FALSE	FALSE	pma8dg	0.0629	0.06334	outcome	TRUE	reported	textfile	12	89744773	0.00239476	8.20E-10	445855	ebi-a-GCST90025982	Heel bone mineral density T score || id:ebi-a-GCST90025982	TRUE	reported	igd	2	TRUE	NA
rs77112534	C	T	C	T	-0.0352889	0.0178	0.0779814	0.0769	FALSE	FALSE	FALSE	pma8dg	0.0939	0.8497	outcome	TRUE	reported	textfile	1	219751702	0.00344177	4.10E-25	445855	ebi-a-GCST90025982	Heel bone mineral density T score || id:ebi-a-GCST90025982	TRUE	reported	igd	2	TRUE	NA
rs7732038	C	T	C	T	0.0190597	0.0203	0.602028	0.588	FALSE	FALSE	FALSE	pma8dg	0.0495	0.6813	outcome	TRUE	reported	textfile	5	172998191	0.00190219	1.70E-24	445855	ebi-a-GCST90025982	Heel bone mineral density T score || id:ebi-a-GCST90025982	TRUE	reported	igd	2	TRUE	NA
rs7741380	A	G	A	G	-0.0120763	-0.034	0.33147	0.3363	FALSE	FALSE	FALSE	pma8dg	0.0524	0.5164	outcome	TRUE	reported	textfile	6	85211340	0.00196521	7.70E-10	445855	ebi-a-GCST90025982	Heel bone mineral density T score || id:ebi-a-GCST90025982	TRUE	reported	igd	2	TRUE	NA
rs7769544	C	A	C	A	-0.015891	-0.0308	0.42333	0.4219	FALSE	FALSE	FALSE	pma8dg	0.0497	0.5362	outcome	TRUE	reported	textfile	6	53581309	0.00187306	3.20E-18	445855	ebi-a-GCST90025982	Heel bone mineral density T score || id:ebi-a-GCST90025982	TRUE	reported	igd	2	TRUE	NA
rs777479	C	A	C	A	0.0116024	0.0564	0.602956	0.5932	FALSE	FALSE	FALSE	pma8dg	0.0506	0.2649	outcome	TRUE	reported	textfile	3	126208249	0.00194531	2.00E-09	445855	ebi-a-GCST90025982	Heel bone mineral density T score || id:ebi-a-GCST90025982	TRUE	reported	igd	2	TRUE	NA
rs7778596	A	G	A	G	0.0109206	-0.0784	0.394291	0.3835	FALSE	FALSE	FALSE	pma8dg	0.051	0.1243	outcome	TRUE	reported	textfile	7	95768414	0.00188126	9.30E-09	445855	ebi-a-GCST90025982	Heel bone mineral density T score || id:ebi-a-GCST90025982	TRUE	reported	igd	2	TRUE	NA
rs7781370	C	T	C	T	0.0444094	0.0209	0.662436	0.6614	FALSE	FALSE	FALSE	pma8dg	0.0517	0.6859	outcome	TRUE	reported	textfile	7	96133531	0.00194353	1.90E-127	445855	ebi-a-GCST90025982	Heel bone mineral density T score || id:ebi-a-GCST90025982	TRUE	reported	igd	2	TRUE	NA
rs78044133	T	C	T	C	-0.0248865	0.0313	0.0485514	0.0476	FALSE	FALSE	FALSE	pma8dg	0.121	0.7959	outcome	TRUE	reported	textfile	7	121310388	0.00427743	1.60E-10	445855	ebi-a-GCST90025982	Heel bone mineral density T score || id:ebi-a-GCST90025982	TRUE	reported	igd	2	TRUE	NA
rs78239753	A	G	A	G	0.0891295	0.0163	0.0396361	0.0457	FALSE	FALSE	FALSE	pma8dg	0.124	0.8956	outcome	TRUE	reported	textfile	12	13335571	0.00485736	2.40E-82	445855	ebi-a-GCST90025982	Heel bone mineral density T score || id:ebi-a-GCST90025982	TRUE	reported	igd	2	TRUE	NA
rs7833900	T	C	T	C	-0.0247648	0.0012	0.0827642	0.0853	FALSE	FALSE	FALSE	pma8dg	0.0928	0.9893	outcome	TRUE	reported	textfile	8	70220562	0.00338814	2.80E-14	445855	ebi-a-GCST90025982	Heel bone mineral density T score || id:ebi-a-GCST90025982	TRUE	reported	igd	2	TRUE	NA
rs78432519	T	C	T	C	-0.0357067	0.0293	0.113203	0.1167	FALSE	FALSE	FALSE	pma8dg	0.0777	0.7058	outcome	TRUE	reported	textfile	6	21891576	0.00291573	7.60E-34	445855	ebi-a-GCST90025982	Heel bone mineral density T score || id:ebi-a-GCST90025982	TRUE	reported	igd	2	TRUE	NA
rs7857502	T	C	T	C	0.0160105	0.1116	0.158328	0.1764	FALSE	FALSE	FALSE	pma8dg	0.0644	0.08329	outcome	TRUE	reported	textfile	9	95414828	0.00259269	5.40E-12	445855	ebi-a-GCST90025982	Heel bone mineral density T score || id:ebi-a-GCST90025982	TRUE	reported	igd	2	TRUE	NA
rs78594675	A	C	A	C	-0.0206138	0.0754	0.0528409	0.0494	FALSE	FALSE	FALSE	pma8dg	0.1123	0.5017	outcome	TRUE	reported	textfile	4	104642796	0.0041607	4.20E-08	445855	ebi-a-GCST90025982	Heel bone mineral density T score || id:ebi-a-GCST90025982	TRUE	reported	igd	2	TRUE	NA
rs78667121	A	G	A	G	0.0534343	0.0457	0.0306524	0.0291	FALSE	FALSE	FALSE	pma8dg	0.1595	0.7746	outcome	TRUE	reported	textfile	13	43200103	0.00542215	2.80E-24	445855	ebi-a-GCST90025982	Heel bone mineral density T score || id:ebi-a-GCST90025982	TRUE	reported	igd	2	TRUE	NA
rs78805169	G	T	G	T	-0.0478705	0.1705	0.0201693	0.0264	FALSE	FALSE	FALSE	pma8dg	0.2003	0.3948	outcome	TRUE	reported	textfile	1	221171409	0.00656125	7.00E-13	445855	ebi-a-GCST90025982	Heel bone mineral density T score || id:ebi-a-GCST90025982	TRUE	reported	igd	2	TRUE	NA
rs78910867	C	T	C	T	-0.0200838	0.0086	0.0881443	0.0929	FALSE	FALSE	FALSE	pma8dg	0.0875	0.9213	outcome	TRUE	reported	textfile	7	121153347	0.00324766	1.90E-10	445855	ebi-a-GCST90025982	Heel bone mineral density T score || id:ebi-a-GCST90025982	TRUE	reported	igd	2	TRUE	NA
rs78941622	T	C	T	C	0.0279993	0.1988	0.0352208	0.0292	FALSE	FALSE	FALSE	pma8dg	0.1651	0.2286	outcome	TRUE	reported	textfile	7	43065722	0.00498946	4.40E-08	445855	ebi-a-GCST90025982	Heel bone mineral density T score || id:ebi-a-GCST90025982	TRUE	reported	igd	2	TRUE	NA
rs7903192	G	C	G	C	-0.0180903	0.0332	0.119477	0.1328	FALSE	TRUE	FALSE	pma8dg	0.0728	0.6481	outcome	TRUE	reported	textfile	10	28409614	0.00287556	1.90E-12	445855	ebi-a-GCST90025982	Heel bone mineral density T score || id:ebi-a-GCST90025982	TRUE	reported	igd	2	TRUE	NA
rs7912792	T	C	T	C	-0.013355	-0.0194	0.440906	0.4201	FALSE	FALSE	FALSE	pma8dg	0.0497	0.6968	outcome	TRUE	reported	textfile	10	60335179	0.00187263	4.90E-14	445855	ebi-a-GCST90025982	Heel bone mineral density T score || id:ebi-a-GCST90025982	TRUE	reported	igd	2	TRUE	NA
rs793395	G	T	G	T	-0.0107927	-0.0148	0.312182	0.3024	FALSE	FALSE	FALSE	pma8dg	0.053	0.7803	outcome	TRUE	reported	textfile	3	4493107	0.00200892	4.40E-08	445855	ebi-a-GCST90025982	Heel bone mineral density T score || id:ebi-a-GCST90025982	TRUE	reported	igd	2	TRUE	NA
rs79424032	T	G	T	G	0.0235065	0.0333	0.0816404	0.0936	FALSE	FALSE	FALSE	pma8dg	0.0875	0.7034	outcome	TRUE	reported	textfile	16	22228607	0.00340983	1.00E-12	445855	ebi-a-GCST90025982	Heel bone mineral density T score || id:ebi-a-GCST90025982	TRUE	reported	igd	2	TRUE	NA
rs79441819	T	G	T	G	-0.0500843	0.1072	0.0202718	0.0181	FALSE	FALSE	FALSE	pma8dg	0.2011	0.5941	outcome	TRUE	reported	textfile	6	34334555	0.0065548	5.70E-15	445855	ebi-a-GCST90025982	Heel bone mineral density T score || id:ebi-a-GCST90025982	TRUE	reported	igd	2	TRUE	NA
rs79495493	T	C	T	C	-0.0189027	-0.0453	0.0870552	0.086	FALSE	FALSE	FALSE	pma8dg	0.0908	0.6174	outcome	TRUE	reported	textfile	2	177547017	0.00327154	2.10E-08	445855	ebi-a-GCST90025982	Heel bone mineral density T score || id:ebi-a-GCST90025982	TRUE	reported	igd	2	TRUE	NA
rs7953929	G	C	G	C	-0.0224878	-0.0745	0.201122	0.1906	FALSE	TRUE	FALSE	pma8dg	0.0628	0.2357	outcome	TRUE	reported	textfile	12	123758235	0.00232451	7.20E-25	445855	ebi-a-GCST90025982	Heel bone mineral density T score || id:ebi-a-GCST90025982	TRUE	reported	igd	2	TRUE	NA
rs79640667	C	T	C	T	0.0313664	-0.047	0.0689255	0.0606	FALSE	FALSE	FALSE	pma8dg	0.1097	0.6685	outcome	TRUE	reported	textfile	12	49358392	0.00367471	4.40E-18	445855	ebi-a-GCST90025982	Heel bone mineral density T score || id:ebi-a-GCST90025982	TRUE	reported	igd	2	TRUE	NA
rs7977125	G	T	G	T	-0.0613837	0.0361	0.0754794	0.094	FALSE	FALSE	FALSE	pma8dg	0.0923	0.6954	outcome	TRUE	reported	textfile	12	1637130	0.00352572	7.40E-73	445855	ebi-a-GCST90025982	Heel bone mineral density T score || id:ebi-a-GCST90025982	TRUE	reported	igd	2	TRUE	NA
rs798544	T	C	T	C	0.0158059	0.0255	0.297765	0.3049	FALSE	FALSE	FALSE	pma8dg	0.0529	0.6302	outcome	TRUE	reported	textfile	7	2763102	0.00201116	7.10E-17	445855	ebi-a-GCST90025982	Heel bone mineral density T score || id:ebi-a-GCST90025982	TRUE	reported	igd	2	TRUE	NA
rs79999320	A	G	A	G	0.0203072	-0.2283	0.0864228	0.0822	FALSE	FALSE	FALSE	pma8dg	0.0927	0.01377	outcome	TRUE	reported	textfile	10	72498297	0.00330647	1.90E-09	445855	ebi-a-GCST90025982	Heel bone mineral density T score || id:ebi-a-GCST90025982	TRUE	reported	igd	2	TRUE	NA
rs8002850	A	G	A	G	-0.0287776	-0.0455	0.334676	0.3195	FALSE	FALSE	FALSE	pma8dg	0.0537	0.3972	outcome	TRUE	reported	textfile	13	22811940	0.00199103	1.00E-50	445855	ebi-a-GCST90025982	Heel bone mineral density T score || id:ebi-a-GCST90025982	TRUE	reported	igd	2	TRUE	NA
rs80057575	A	G	A	G	-0.021307	0.1226	0.0657641	0.0619	FALSE	FALSE	FALSE	pma8dg	0.1078	0.2554	outcome	TRUE	reported	textfile	5	16919153	0.00376027	1.70E-09	445855	ebi-a-GCST90025982	Heel bone mineral density T score || id:ebi-a-GCST90025982	TRUE	reported	igd	2	TRUE	NA
rs8059619	T	C	T	C	-0.0127677	0.0102	0.547678	0.5141	FALSE	FALSE	FALSE	pma8dg	0.0489	0.8348	outcome	TRUE	reported	textfile	16	29925445	0.00187392	6.50E-12	445855	ebi-a-GCST90025982	Heel bone mineral density T score || id:ebi-a-GCST90025982	TRUE	reported	igd	2	TRUE	NA
rs8064787	C	T	C	T	0.0533953	-0.0598	0.146227	0.1639	FALSE	FALSE	FALSE	pma8dg	0.0657	0.3632	outcome	TRUE	reported	textfile	17	58977757	0.00263775	5.10E-95	445855	ebi-a-GCST90025982	Heel bone mineral density T score || id:ebi-a-GCST90025982	TRUE	reported	igd	2	TRUE	NA
rs8094315	G	A	G	A	-0.0155761	0.021	0.215318	0.2123	FALSE	FALSE	FALSE	pma8dg	0.0603	0.7276	outcome	TRUE	reported	textfile	18	60936047	0.00228076	3.00E-11	445855	ebi-a-GCST90025982	Heel bone mineral density T score || id:ebi-a-GCST90025982	TRUE	reported	igd	2	TRUE	NA
rs848208	T	C	T	C	0.0336152	0.0226	0.101608	0.1139	FALSE	FALSE	FALSE	pma8dg	0.0772	0.7693	outcome	TRUE	reported	textfile	1	16255644	0.00306466	6.80E-28	445855	ebi-a-GCST90025982	Heel bone mineral density T score || id:ebi-a-GCST90025982	TRUE	reported	igd	2	TRUE	NA
rs853153	C	T	C	T	-0.0109542	-0.0415	0.38777	0.3982	FALSE	FALSE	FALSE	pma8dg	0.0511	0.4168	outcome	TRUE	reported	textfile	5	142626184	0.00191056	7.00E-09	445855	ebi-a-GCST90025982	Heel bone mineral density T score || id:ebi-a-GCST90025982	TRUE	reported	igd	2	TRUE	NA
rs867488	G	A	G	A	-0.0162094	0.0574	0.259819	0.2415	FALSE	FALSE	FALSE	pma8dg	0.0576	0.3196	outcome	TRUE	reported	textfile	7	138668829	0.0020968	1.20E-14	445855	ebi-a-GCST90025982	Heel bone mineral density T score || id:ebi-a-GCST90025982	TRUE	reported	igd	2	TRUE	NA
rs880159	C	T	C	T	0.013549	0.0149	0.288821	0.2699	FALSE	FALSE	FALSE	pma8dg	0.0549	0.7862	outcome	TRUE	reported	textfile	12	3214565	0.00205245	1.60E-11	445855	ebi-a-GCST90025982	Heel bone mineral density T score || id:ebi-a-GCST90025982	TRUE	reported	igd	2	TRUE	NA
rs884522	T	C	T	C	-0.0134727	0.0372	0.313523	0.301	FALSE	FALSE	FALSE	pma8dg	0.0538	0.4896	outcome	TRUE	reported	textfile	12	131620578	0.00201644	3.50E-13	445855	ebi-a-GCST90025982	Heel bone mineral density T score || id:ebi-a-GCST90025982	TRUE	reported	igd	2	TRUE	NA
rs894347	G	A	G	A	0.0151811	0.0381	0.393455	0.4055	FALSE	FALSE	FALSE	pma8dg	0.0499	0.4456	outcome	TRUE	reported	textfile	8	135613624	0.00191976	3.10E-16	445855	ebi-a-GCST90025982	Heel bone mineral density T score || id:ebi-a-GCST90025982	TRUE	reported	igd	2	TRUE	NA
rs894875	T	C	T	C	0.0286559	0.008	0.657509	0.6691	FALSE	FALSE	FALSE	pma8dg	0.0517	0.8766	outcome	TRUE	reported	textfile	1	8432136	0.00194578	2.30E-53	445855	ebi-a-GCST90025982	Heel bone mineral density T score || id:ebi-a-GCST90025982	TRUE	reported	igd	2	TRUE	NA
rs901865	C	T	C	T	-0.0271968	-0.0699	0.824685	0.8316	FALSE	FALSE	FALSE	pma8dg	0.0657	0.2877	outcome	TRUE	reported	textfile	3	11300707	0.00246342	6.60E-30	445855	ebi-a-GCST90025982	Heel bone mineral density T score || id:ebi-a-GCST90025982	TRUE	reported	igd	2	TRUE	NA
rs912142	G	A	G	A	0.020367	0.007	0.176324	0.1839	FALSE	FALSE	FALSE	pma8dg	0.0638	0.9125	outcome	TRUE	reported	textfile	13	24827500	0.00245058	3.20E-18	445855	ebi-a-GCST90025982	Heel bone mineral density T score || id:ebi-a-GCST90025982	TRUE	reported	igd	2	TRUE	NA
rs932203	A	G	A	G	0.0141374	0.0396	0.48127	0.4526	FALSE	FALSE	FALSE	pma8dg	0.0544	0.4669	outcome	TRUE	reported	textfile	2	112049536	0.00185203	1.30E-12	445855	ebi-a-GCST90025982	Heel bone mineral density T score || id:ebi-a-GCST90025982	TRUE	reported	igd	2	TRUE	NA
rs9364386	G	T	G	T	-0.0245302	0.0185	0.176275	0.1654	FALSE	FALSE	FALSE	pma8dg	0.0668	0.7812	outcome	TRUE	reported	textfile	6	168432093	0.00243367	3.00E-25	445855	ebi-a-GCST90025982	Heel bone mineral density T score || id:ebi-a-GCST90025982	TRUE	reported	igd	2	TRUE	NA
rs9370418	C	T	C	T	-0.0182974	-0.0343	0.745491	0.7343	FALSE	FALSE	FALSE	pma8dg	0.0559	0.5393	outcome	TRUE	reported	textfile	6	55266625	0.00212682	1.50E-20	445855	ebi-a-GCST90025982	Heel bone mineral density T score || id:ebi-a-GCST90025982	TRUE	reported	igd	2	TRUE	NA
rs9375081	A	G	A	G	-0.0163872	-0.0126	0.0949195	0.0966	FALSE	FALSE	FALSE	pma8dg	0.0831	0.8793	outcome	TRUE	reported	textfile	6	122287349	0.00315316	3.40E-08	445855	ebi-a-GCST90025982	Heel bone mineral density T score || id:ebi-a-GCST90025982	TRUE	reported	igd	2	TRUE	NA
rs9383882	T	C	T	C	-0.0269201	-0.0043	0.043139	0.0512	FALSE	FALSE	FALSE	pma8dg	0.1242	0.9722	outcome	TRUE	reported	textfile	6	151635626	0.00456134	1.10E-09	445855	ebi-a-GCST90025982	Heel bone mineral density T score || id:ebi-a-GCST90025982	TRUE	reported	igd	2	TRUE	NA
rs943737	C	T	C	T	0.0174805	-0.018	0.373235	0.3553	FALSE	FALSE	FALSE	pma8dg	0.0512	0.7245	outcome	TRUE	reported	textfile	9	16519203	0.00192954	3.60E-19	445855	ebi-a-GCST90025982	Heel bone mineral density T score || id:ebi-a-GCST90025982	TRUE	reported	igd	2	TRUE	NA
rs9491699	T	C	T	C	0.0777979	-0.0045	0.476104	0.4824	FALSE	FALSE	FALSE	pma8dg	0.0495	0.9284	outcome	TRUE	reported	textfile	6	127471533	0.00185604	1.00E-200	445855	ebi-a-GCST90025982	Heel bone mineral density T score || id:ebi-a-GCST90025982	TRUE	reported	igd	2	TRUE	NA
rs9530281	A	G	A	G	0.0168063	-0.0336	0.715314	0.7162	FALSE	FALSE	FALSE	pma8dg	0.0551	0.5418	outcome	TRUE	reported	textfile	13	74679161	0.0020741	4.70E-17	445855	ebi-a-GCST90025982	Heel bone mineral density T score || id:ebi-a-GCST90025982	TRUE	reported	igd	2	TRUE	NA
rs955748	G	A	G	A	-0.0135119	-0.0641	0.759592	0.748	FALSE	FALSE	FALSE	pma8dg	0.055	0.2439	outcome	TRUE	reported	textfile	4	184215675	0.00217665	1.10E-10	445855	ebi-a-GCST90025982	Heel bone mineral density T score || id:ebi-a-GCST90025982	TRUE	reported	igd	2	TRUE	NA
rs9594738	T	C	T	C	-0.0477702	0.0119	0.48718	0.4817	FALSE	FALSE	FALSE	pma8dg	0.0495	0.8097	outcome	TRUE	reported	textfile	13	42952145	0.00187181	3.20E-151	445855	ebi-a-GCST90025982	Heel bone mineral density T score || id:ebi-a-GCST90025982	TRUE	reported	igd	2	TRUE	NA
rs9606126	A	G	A	G	-0.0865704	0.0308	0.0988975	0.0933	FALSE	FALSE	FALSE	pma8dg	0.0865	0.7215	outcome	TRUE	reported	textfile	22	19652982	0.00313915	4.10E-176	445855	ebi-a-GCST90025982	Heel bone mineral density T score || id:ebi-a-GCST90025982	TRUE	reported	igd	2	TRUE	NA
rs9725597	A	G	A	G	0.0167693	0.091	0.228955	0.2415	FALSE	FALSE	FALSE	pma8dg	0.0576	0.1138	outcome	TRUE	reported	textfile	1	240641881	0.00219697	1.70E-14	445855	ebi-a-GCST90025982	Heel bone mineral density T score || id:ebi-a-GCST90025982	TRUE	reported	igd	2	TRUE	NA
rs9795439	G	A	G	A	-0.0139586	0.1153	0.803967	0.804	FALSE	FALSE	FALSE	pma8dg	0.0639	0.07107	outcome	TRUE	reported	textfile	11	1483543	0.00233723	8.90E-09	445855	ebi-a-GCST90025982	Heel bone mineral density T score || id:ebi-a-GCST90025982	TRUE	reported	igd	2	TRUE	NA
rs983034	T	C	T	C	-0.025144	0.0224	0.3924	0.3799	FALSE	FALSE	FALSE	pma8dg	0.0504	0.6562	outcome	TRUE	reported	textfile	1	68603586	0.00189709	8.20E-45	445855	ebi-a-GCST90025982	Heel bone mineral density T score || id:ebi-a-GCST90025982	TRUE	reported	igd	2	TRUE	NA
rs9986161	G	A	G	A	0.0240682	-0.0715	0.305195	0.2982	FALSE	FALSE	FALSE	pma8dg	0.0547	0.191	outcome	TRUE	reported	textfile	5	80269281	0.00202284	6.10E-35	445855	ebi-a-GCST90025982	Heel bone mineral density T score || id:ebi-a-GCST90025982	TRUE	reported	igd	2	TRUE	NA
rs9989017	T	C	T	C	0.0126286	0.0746	0.231865	0.2595	FALSE	FALSE	FALSE	pma8dg	0.0561	0.1841	outcome	TRUE	reported	textfile	12	29489564	0.00220433	1.50E-08	445855	ebi-a-GCST90025982	Heel bone mineral density T score || id:ebi-a-GCST90025982	TRUE	reported	igd	2	TRUE	NA
