# Supplementary material for: Genetic Liability to Bone Mineral Density and Functional Outcome After Ischemic Stroke
Source: Brain Behav. 2025 Nov 14;15(11):e71068. doi: 10.1002/brb3.71068 (PMC12617269; doi:10.1002/brb3.71068)
Supplement: Supplementary file 9 — Supplementary Table: brb371068‐sup‐0009‐TableS6.csv [file BRB3-15-e71068-s008.csv]

	V1	SNP	effect_allele.exposure	other_allele.exposure	effect_allele.outcome	other_allele.outcome	beta.exposure	beta.outcome	eaf.exposure	eaf.outcome	remove	palindromic	ambiguous	id.outcome	se.outcome	pval.outcome	outcome	mr_keep.outcome	pval_origin.outcome	data_source.outcome	pval.exposure	se.exposure	samplesize.exposure	chr.exposure	pos.exposure	id.exposure	exposure	mr_keep.exposure	pval_origin.exposure	data_source.exposure	action	mr_keep	samplesize.outcome
1	1	rs1023940	G	A	G	A	-0.064541	0.0164	0.534845	0.4994	FALSE	FALSE	FALSE	wmPTf6	0.0494	0.7396	outcome	TRUE	reported	textfile	6.46994e-13	0.00876	44731	6	151932778	ieu-a-982	Lumbar spine bone mineral density || id:ieu-a-982	TRUE	reported	igd	2	TRUE	NA
2	2	rs11002249	T	C	T	C	0.069743	0.1032	0.235402	0.1813	FALSE	FALSE	FALSE	wmPTf6	0.0638	0.1058	outcome	TRUE	reported	textfile	1.01e-09	0.011142	44731	10	79447228	ieu-a-982	Lumbar spine bone mineral density || id:ieu-a-982	TRUE	reported	igd	2	TRUE	NA
3	3	rs11024028	G	C	G	C	0.065776	-0.0163	0.147176	0.1776	FALSE	TRUE	FALSE	wmPTf6	0.0666	0.8068	outcome	TRUE	reported	textfile	1.43999e-08	0.011325	44731	11	16756873	ieu-a-982	Lumbar spine bone mineral density || id:ieu-a-982	TRUE	reported	igd	2	TRUE	NA
4	4	rs11680288	A	G	A	G	-0.054235	-0.0951	0.428958	0.5037	FALSE	FALSE	FALSE	wmPTf6	0.05	0.05713	outcome	TRUE	reported	textfile	3.11997e-09	0.008933	44731	2	166603281	ieu-a-982	Lumbar spine bone mineral density || id:ieu-a-982	TRUE	reported	igd	2	TRUE	NA
5	5	rs11692564	T	C	T	C	0.23782	-0.1212	0.0127287	0.0201	FALSE	FALSE	FALSE	wmPTf6	0.2132	0.5696	outcome	TRUE	reported	textfile	4.09996e-09	0.039471	44731	2	119545994	ieu-a-982	Lumbar spine bone mineral density || id:ieu-a-982	TRUE	reported	igd	2	TRUE	NA
6	6	rs13046645	A	T	A	T	-0.055863	-0.0414	0.276293	0.2935	FALSE	TRUE	FALSE	wmPTf6	0.0541	0.4434	outcome	TRUE	reported	textfile	2.91998e-08	0.009829	44731	21	36818136	ieu-a-982	Lumbar spine bone mineral density || id:ieu-a-982	TRUE	reported	igd	2	TRUE	NA
7	7	rs1357651	G	T	G	T	0.068117	-0.0675	0.645187	0.6567	FALSE	FALSE	FALSE	wmPTf6	0.0519	0.1939	outcome	TRUE	reported	textfile	3.74973e-13	0.009151	44731	7	38097862	ieu-a-982	Lumbar spine bone mineral density || id:ieu-a-982	TRUE	reported	igd	2	TRUE	NA
8	8	rs2220189	G	C	G	C	-0.082756	-0.0842	0.610183	0.5538	FALSE	TRUE	TRUE	wmPTf6	0.0495	0.08942	outcome	TRUE	reported	textfile	4.25011e-20	0.008797	44731	8	120007708	ieu-a-982	Lumbar spine bone mineral density || id:ieu-a-982	TRUE	reported	igd	2	FALSE	NA
9	9	rs2235811	G	A	G	A	-0.054301	-0.0532	0.537709	0.501	FALSE	FALSE	FALSE	wmPTf6	0.0489	0.2763	outcome	TRUE	reported	textfile	4.66004e-09	0.009045	44731	20	10644158	ieu-a-982	Lumbar spine bone mineral density || id:ieu-a-982	TRUE	reported	igd	2	TRUE	NA
10	10	rs2291467	T	C	T	C	-0.077421	-0.1253	0.228162	0.2633	FALSE	FALSE	FALSE	wmPTf6	0.057	0.028	outcome	TRUE	reported	textfile	9.64051e-14	0.010148	44731	11	68216756	ieu-a-982	Lumbar spine bone mineral density || id:ieu-a-982	TRUE	reported	igd	2	TRUE	NA
11	11	rs2566752	C	T	C	T	0.082922	0.0271	0.41074	0.371	FALSE	FALSE	FALSE	wmPTf6	0.0521	0.6032	outcome	TRUE	reported	textfile	1.49005e-19	0.008947	44731	1	68656697	ieu-a-982	Lumbar spine bone mineral density || id:ieu-a-982	TRUE	reported	igd	2	TRUE	NA
12	12	rs35681117	T	C	T	C	0.055162	0.0144	0.237947	0.2834	FALSE	FALSE	FALSE	wmPTf6	0.0546	0.7922	outcome	TRUE	reported	textfile	2.39001e-08	0.009645	44731	7	37959021	ieu-a-982	Lumbar spine bone mineral density || id:ieu-a-982	TRUE	reported	igd	2	TRUE	NA
13	13	rs401680	T	A	T	A	0.056521	-0.0174	0.503898	0.5522	FALSE	TRUE	TRUE	wmPTf6	0.0492	0.7226	outcome	TRUE	reported	textfile	3.69999e-10	0.008802	44731	3	41127094	ieu-a-982	Lumbar spine bone mineral density || id:ieu-a-982	TRUE	reported	igd	2	FALSE	NA
14	14	rs6965122	G	A	G	A	-0.061835	-0.0174	0.265712	0.329	FALSE	FALSE	FALSE	wmPTf6	0.0523	0.7391	outcome	TRUE	reported	textfile	7.39946e-11	0.009266	44731	7	96133319	ieu-a-982	Lumbar spine bone mineral density || id:ieu-a-982	TRUE	reported	igd	2	TRUE	NA
15	15	rs71390846	C	G	C	G	-0.064092	0.0378	0.173667	0.1852	FALSE	TRUE	FALSE	wmPTf6	0.0645	0.5576	outcome	TRUE	reported	textfile	3.79997e-08	0.011373	44731	16	86714715	ieu-a-982	Lumbar spine bone mineral density || id:ieu-a-982	TRUE	reported	igd	2	TRUE	NA
16	16	rs73326583	A	C	A	C	0.072363	0.0499	0.160382	0.154	FALSE	FALSE	FALSE	wmPTf6	0.068	0.4628	outcome	TRUE	reported	textfile	2.83002e-09	0.011887	44731	14	91465976	ieu-a-982	Lumbar spine bone mineral density || id:ieu-a-982	TRUE	reported	igd	2	TRUE	NA
18	18	rs7807953	T	C	T	C	0.075102	0.0374	0.263325	0.27	FALSE	FALSE	FALSE	wmPTf6	0.0543	0.4918	outcome	TRUE	reported	textfile	4.1096e-14	0.009698	44731	7	121000718	ieu-a-982	Lumbar spine bone mineral density || id:ieu-a-982	TRUE	reported	igd	2	TRUE	NA
19	19	rs78667121	A	G	A	G	0.149862	0.0457	0.0221957	0.0291	FALSE	FALSE	FALSE	wmPTf6	0.1595	0.7746	outcome	TRUE	reported	textfile	1.21001e-08	0.025668	44731	13	43200103	ieu-a-982	Lumbar spine bone mineral density || id:ieu-a-982	TRUE	reported	igd	2	TRUE	NA
20	20	rs884205	C	A	C	A	0.062204	0.0066	0.786794	0.7486	FALSE	FALSE	FALSE	wmPTf6	0.0572	0.9077	outcome	TRUE	reported	textfile	2.77e-09	0.010212	44731	18	60054857	ieu-a-982	Lumbar spine bone mineral density || id:ieu-a-982	TRUE	reported	igd	2	TRUE	NA
21	21	rs894738	A	G	A	G	-0.062783	-0.0113	0.333492	0.3496	FALSE	FALSE	FALSE	wmPTf6	0.0523	0.8291	outcome	TRUE	reported	textfile	1.99986e-11	0.009136	44731	12	54417525	ieu-a-982	Lumbar spine bone mineral density || id:ieu-a-982	TRUE	reported	igd	2	TRUE	NA
22	22	rs9533094	G	A	G	A	-0.082629	0.015	0.404296	0.4803	FALSE	FALSE	FALSE	wmPTf6	0.0497	0.762	outcome	TRUE	reported	textfile	2.80027e-20	0.008741	44731	13	42965837	ieu-a-982	Lumbar spine bone mineral density || id:ieu-a-982	TRUE	reported	igd	2	TRUE	NA
23	23	rs9749364	G	T	G	T	0.11438	-0.0628	0.133492	0.0989	FALSE	FALSE	FALSE	wmPTf6	0.0881	0.4756	outcome	TRUE	reported	textfile	6.64003e-10	0.018078	44731	19	33525713	ieu-a-982	Lumbar spine bone mineral density || id:ieu-a-982	TRUE	reported	igd	2	TRUE	NA
