# Supplementary material for: Genetic Liability to Bone Mineral Density and Functional Outcome After Ischemic Stroke
Source: Brain Behav. 2025 Nov 14;15(11):e71068. doi: 10.1002/brb3.71068 (PMC12617269; doi:10.1002/brb3.71068)
Supplement: Supplementary file 10 — Supplementary Table: brb371068‐sup‐0010‐TableS7.csv [file BRB3-15-e71068-s009.csv]

exposure	outcome	method	nsnp	pval	OR	OR_lci95	OR_uci95
UUFOAIS	Bone mineral density	Inverse variance weighted	4	0.951	1	0.989	1.01
UUFOAIS	Heel bone mineral density T score	Inverse variance weighted	2	NA	NA	NA	NA
UUFOAIS	Lumbar spine bone mineral density	Inverse variance weighted	4	0.964	1.001	0.956	1.049
CUFOAIS	Bone mineral density	Inverse variance weighted	6	0.352	0.984	0.95	1.019
CUFOAIS	Heel bone mineral density T score	Inverse variance weighted	3	0.37	0.968	0.901	1.039
CUFOAIS	Lumbar spine bone mineral density	Inverse variance weighted	5	0.278	0.978	0.941	1.018
ischemic stroke	Bone mineral density	Inverse variance weighted	17	0.438	1.022	0.968	1.079
ischemic stroke	Heel bone mineral density T score	Inverse variance weighted	8	0.139	0.982	0.958	1.006
ischemic stroke	Lumbar spine bone mineral density	Inverse variance weighted	16	0.399	1.046	0.942	1.162
